# Supplementary material for: (E)-4-(β-d-Allopyran­os­yloxy)cinnamyl 4-bromo­phenyl ketone ethanol solvate
Source: Acta Crystallogr Sect E Struct Rep Online. 2009 Jul 31;65(Pt 8):o2044. doi: 10.1107/S1600536809029687 (PMC2977370; doi:10.1107/S1600536809029687)
Supplement: Supplementary file 2 [file e-65-o2044-Isup2.hkl]

# 
# h,k,l, Fc-squared, Fo-squared, sigma(Fo-squared) and status flag 
# 
data_I
_shelx_title ' r90620e in P2(1)' 
_shelx_refln_list_code          4 
_shelx_F_calc_maximum       94.13 
_exptl_crystal_F_000       528.00 
_reflns_d_resolution_high  0.7602 
 
loop_ 
 _symmetry_equiv_pos_as_xyz 
 'x, y, z' 
 '-x, y+1/2, -z' 
 
_cell_length_a    10.9775 
_cell_length_b     7.6518 
_cell_length_c    13.2593 
_cell_angle_alpha  90.000 
_cell_angle_beta   92.077 
_cell_angle_gamma  90.000 
 
_shelx_F_squared_multiplier     1.000 
 
loop_ 
 _refln_index_h 
 _refln_index_k 
 _refln_index_l 
 _refln_F_squared_calc 
 _refln_F_squared_meas 
 _refln_F_squared_sigma 
 _refln_observed_status 
   0 -10   0       97.90       69.67     89.35 o 
   1 -10   0       63.44       43.05     59.81 o 
   1  -9   0      140.38      136.88     31.20 o 
   2  -9   0      213.97      176.38     33.26 o 
   3  -9   0       29.21       26.22     41.09 o 
   4  -9   0       62.42       49.33     58.90 o 
   5  -9   0       17.61       15.22     50.34 o 
   6  -9   0      159.12      117.04    201.04 o 
   0  -8   0       14.19       19.70     26.41 o 
   1  -8   0      202.46      169.87     33.47 o 
   2  -8   0      270.74      253.46     29.45 o 
   3  -8   0      185.56      194.63     31.01 o 
   4  -8   0       18.90       17.87     29.71 o 
   5  -8   0      369.14      362.78     45.46 o 
   6  -8   0       29.72       30.80     66.53 o 
   7  -8   0      320.38      299.53    280.95 o 
   8  -8   0        5.23        9.71     29.98 o 
   1  -7   0     1123.19     1171.52     75.14 o 
   2  -7   0       95.42       89.07     30.95 o 
   3  -7   0       24.63       13.86     20.21 o 
   4  -7   0       16.57        9.84     15.39 o 
   5  -7   0        7.46        3.51     11.24 o 
   6  -7   0      284.93      272.55     44.96 o 
   7  -7   0       44.64       36.12     84.29 o 
   8  -7   0        5.19        9.68     18.43 o 
   9  -7   0      137.97      113.99    214.60 o 
  10  -7   0        8.81        7.81     43.76 o 
   0  -6   0      670.90      670.20     79.83 o 
   1  -6   0      211.43      197.08     28.91 o 
   2  -6   0     1018.16     1078.68     76.29 o 
   3  -6   0     1056.22     1101.66     99.20 o 
   4  -6   0      184.77      194.75     43.30 o 
   5  -6   0     1518.64     1517.31    117.84 o 
   6  -6   0       89.83       98.85     68.52 o 
   7  -6   0      561.08      606.89     69.32 o 
   8  -6   0      153.42      173.63     33.22 o 
   9  -6   0       40.02       27.41     55.63 o 
  10  -6   0      155.97      131.91    236.70 o 
  11  -6   0        5.12       15.13     45.14 o 
   1  -5   0     3144.69     3272.62    140.77 o 
   2  -5   0     1178.95     1218.88     64.04 o 
   3  -5   0      415.89      400.79     38.01 o 
   4  -5   0      187.65      185.03     18.56 o 
   5  -5   0      306.38      322.24     23.66 o 
   6  -5   0      414.87      439.23     57.38 o 
   7  -5   0      118.07      122.95     32.47 o 
   8  -5   0      585.04      560.47     49.14 o 
   9  -5   0       40.67       42.13     47.25 o 
  10  -5   0       58.75       39.07     89.81 o 
  11  -5   0      111.67       84.44    204.12 o 
  12  -5   0       22.20       18.82     34.34 o 
   1  -4   0      937.03     1005.03     30.64 o 
   2  -4   0     1743.21     1778.95     49.59 o 
   3  -4   0     2901.08     2972.64     75.04 o 
   4  -4   0      280.32      287.04     18.86 o 
   5  -4   0     1554.05     1529.21     63.58 o 
   6  -4   0        8.23       10.71     12.44 o 
   7  -4   0      721.19      730.45     57.31 o 
   8  -4   0      700.79      733.51     48.77 o 
   9  -4   0      412.47      396.93     38.17 o 
  10  -4   0      278.12      277.86     44.29 o 
  11  -4   0       83.20       46.50    109.28 o 
  12  -4   0      367.03      377.63     95.22 o 
   1  -3   0     2495.10     2481.34     51.48 o 
   2  -3   0     3985.21     4415.23    112.52 o 
   3  -3   0      531.67      538.89     19.04 o 
   4  -3   0     3173.17     3135.29     75.17 o 
   5  -3   0       56.88       60.31      8.58 o 
   6  -3   0      773.41      783.46     45.46 o 
   7  -3   0     1172.95     1217.84     89.87 o 
   8  -3   0      395.03      343.20     49.93 o 
   9  -3   0     2152.59     2213.06    168.79 o 
  10  -3   0        9.34        3.38     14.43 o 
  11  -3   0      232.22      253.12     38.69 o 
  12  -3   0      180.63      190.18     42.98 o 
   1  -2   0     7663.65     8417.47    214.63 o 
   2  -2   0     1597.26     1571.43     31.94 o 
   3  -2   0     2661.34     2570.63     43.93 o 
   4  -2   0      142.48      160.99     12.12 o 
   5  -2   0      639.43      634.78     31.16 o 
   6  -2   0      697.02      701.93     41.70 o 
   7  -2   0     1936.90     1969.70    110.43 o 
   8  -2   0     1885.44     1850.73    103.76 o 
   9  -2   0      317.55      309.54     53.30 o 
  10  -2   0      878.61      876.47     94.88 o 
  11  -2   0       55.84       61.00    104.29 o 
  12  -2   0      541.22      569.08     83.50 o 
  13  -2   0      177.48      179.75     62.05 o 
   2  -1   0      218.21      235.80      7.19 o 
   3  -1   0      863.86      866.32     23.12 o 
   4  -1   0     6327.32     6187.27     84.25 o 
   5  -1   0      936.98      959.47     25.47 o 
   6  -1   0     1723.27     1774.04     52.50 o 
   7  -1   0      631.63      630.48     44.90 o 
   8  -1   0      524.74      549.96     66.31 o 
   9  -1   0      402.00      418.01     73.21 o 
  10  -1   0       83.40       87.85     61.43 o 
  11  -1   0      305.46      381.67     80.06 o 
  12  -1   0       56.93       28.58     87.16 o 
   1   0   0      306.86      293.90     10.12 o 
   3   0   0     7908.64     8407.44    210.83 o 
   4   0   0      649.63      611.72     14.76 o 
   5   0   0     2421.75     2319.99     43.91 o 
   6   0   0      126.66      136.22     10.05 o 
   7   0   0      966.37     1006.38     39.42 o 
   8   0   0     1861.52     1863.39     95.34 o 
   9   0   0      108.49      148.16     37.14 o 
  10   0   0      517.01      582.27     55.45 o 
  11   0   0      603.13      651.90     86.16 o 
  12   0   0      173.61      181.87     28.46 o 
   1   1   0       89.30       80.36     11.08 o 
   2   1   0      202.59      202.31      6.35 o 
   3   1   0      762.93      737.67     12.89 o 
   4   1   0     6466.51     6536.61    106.96 o 
   5   1   0      977.30      979.72     19.44 o 
   6   1   0     1679.71     1729.91     37.68 o 
   7   1   0      458.12      438.09     18.99 o 
   8   1   0      501.31      548.62     36.80 o 
   9   1   0      210.99      241.61     37.50 o 
  10   1   0      101.19      132.82     46.21 o 
  11   1   0      307.13      369.51     51.94 o 
  12   1   0       26.38       34.60     66.08 o 
  13   1   0      198.50      204.42     43.19 o 
   2   2   0     2012.88     1905.43     40.52 o 
   3   2   0     2576.97     2506.80     42.96 o 
   4   2   0      116.90      136.74      8.19 o 
   5   2   0      772.58      742.93     35.15 o 
   6   2   0      705.29      691.37     20.09 o 
   7   2   0     1929.14     2002.21     79.19 o 
   8   2   0     2093.12     2047.63     83.72 o 
   9   2   0      327.23      409.88     32.43 o 
  10   2   0      954.60      986.67     76.64 o 
  11   2   0       63.76      105.07     36.83 o 
  12   2   0      581.94      639.23     98.76 o 
  13   2   0      126.63      136.14     45.77 o 
   1   3   0     2118.76     2235.37     52.31 o 
   2   3   0     4274.26     4523.81    294.32 o 
   3   3   0      762.45      744.20     22.11 o 
   4   3   0     2851.30     2821.80     67.15 o 
   5   3   0       48.64       49.20      7.82 o 
   6   3   0      892.27      884.45     39.04 o 
   7   3   0     1022.15     1003.64     43.56 o 
   8   3   0      230.07      194.05     29.24 o 
   9   3   0     1942.92     2034.46    260.10 o 
  10   3   0       12.03       17.71     35.07 o 
  11   3   0      271.36      284.73     51.33 o 
  12   3   0      174.20      200.09     50.24 o 
  13   3   0       93.59      104.12     43.95 o 
   0   4   0     2883.79     3312.32    124.72 o 
   1   4   0      853.35      999.92     61.14 o 
   2   4   0     1797.99     1892.14     63.34 o 
   3   4   0     2483.50     2432.50     87.60 o 
   4   4   0      204.13      207.32     21.72 o 
   5   4   0     1498.19     1474.56     66.01 o 
   6   4   0       19.86       16.67     20.23 o 
   7   4   0      890.54      915.41     61.53 o 
   8   4   0      689.61      763.16     78.68 o 
   9   4   0      456.16      542.66     97.11 o 
  10   4   0      356.06      332.90     69.15 o 
  11   4   0       73.61       66.11    136.55 o 
  12   4   0      371.26      335.06     82.36 o 
  13   4   0      128.01      111.93     42.58 o 
   1   5   0     3061.52     3450.62    140.46 o 
   2   5   0     1240.59     1398.48     70.15 o 
   3   5   0      432.95      423.38     47.74 o 
   4   5   0      327.18      350.86     35.47 o 
   5   5   0      301.93      309.06     31.38 o 
   6   5   0      514.36      508.23     43.11 o 
   7   5   0       79.90       89.06    138.26 o 
   8   5   0      477.96      477.18     74.91 o 
   9   5   0       21.11       26.33     59.94 o 
  10   5   0       69.60       71.41    133.86 o 
  11   5   0       99.77       70.70    153.32 o 
  12   5   0       11.15       10.41     58.82 o 
   0   6   0      658.49      709.76    125.54 o 
   1   6   0      174.42      168.45     27.43 o 
   2   6   0     1055.83     1186.90     83.18 o 
   3   6   0      964.95      955.30     71.61 o 
   4   6   0      250.01      237.58     37.44 o 
   5   6   0     1355.88     1301.89    108.03 o 
   6   6   0      104.27      107.03     43.85 o 
   7   6   0      603.69      633.46    109.08 o 
   8   6   0      101.97      104.67    122.62 o 
   9   6   0       56.77       50.78     78.50 o 
  10   6   0      148.98      138.05    102.18 o 
  11   6   0        8.40       16.25     29.82 o 
   1   7   0      952.63     1058.84     88.34 o 
   2   7   0       99.18       83.47     30.80 o 
   3   7   0       71.88       72.67     26.51 o 
   4   7   0        2.17        5.59     20.18 o 
   5   7   0        7.89       14.67     38.42 o 
   6   7   0      219.17      210.40     57.04 o 
   7   7   0       39.17       23.63     47.55 o 
   8   7   0        6.99       -2.95     50.27 o 
   9   7   0      106.39       84.31    195.87 o 
  10   7   0       12.08        5.36     44.90 o 
   0   8   0       61.20       69.60    125.23 o 
   1   8   0      184.08      179.94     30.75 o 
   2   8   0      237.22      236.22     69.04 o 
   3   8   0      187.55      174.73     30.33 o 
   4   8   0       24.68       15.20     43.68 o 
   5   8   0      447.14      403.02    192.46 o 
   6   8   0       28.86       44.06     85.58 o 
   7   8   0      285.76      260.05     67.76 o 
   8   8   0        7.77        8.18     27.95 o 
   1   9   0      122.75      136.55     40.92 o 
   2   9   0      184.23      185.60     42.43 o 
   3   9   0       44.79       33.08     66.21 o 
   4   9   0       61.73       52.32    124.96 o 
   5   9   0       17.88       -2.55     50.65 o 
   6   9   0      123.40      112.35    117.96 o 
   0  10   0       75.64       61.72     76.36 o 
   1  10   0       69.43       54.43    147.25 o 
  -1 -10   1      100.72       97.36     34.78 o 
   0 -10   1       17.84        8.28     15.12 o 
   1 -10   1      159.15      138.88     34.36 o 
  -6  -9   1       58.58       33.97     75.95 o 
  -5  -9   1       73.49       55.84     95.11 o 
  -4  -9   1       16.94        3.60     22.71 o 
  -3  -9   1      324.77      295.52     52.89 o 
  -2  -9   1       85.10       55.50     58.68 o 
  -1  -9   1       92.55       61.99     64.02 o 
   0  -9   1      425.87      395.83     37.04 o 
   1  -9   1        5.03        5.33     12.97 o 
   2  -9   1        8.04        8.02     13.57 o 
   3  -9   1       74.17       54.63     61.78 o 
   4  -9   1      146.38      122.64     41.54 o 
   5  -9   1       68.21       52.91     78.28 o 
   6  -9   1       56.14       39.79     94.71 o 
  -8  -8   1        9.50       13.38     31.21 o 
  -7  -8   1      309.47      256.68     79.16 o 
  -6  -8   1      141.90       90.10    166.10 o 
  -5  -8   1       48.05       34.04     35.73 o 
  -4  -8   1      602.83      572.42     51.35 o 
  -3  -8   1       83.02       72.71     31.75 o 
  -2  -8   1       49.78       46.28     37.53 o 
  -1  -8   1      876.30      861.91     61.06 o 
   0  -8   1      125.32      121.65     21.32 o 
   1  -8   1      532.52      534.11     60.42 o 
   2  -8   1       14.72       13.80     22.80 o 
   3  -8   1      505.34      520.31     55.44 o 
   4  -8   1      411.55      368.81     55.97 o 
   5  -8   1      217.24      206.45     31.43 o 
   6  -8   1      273.86      259.65     85.93 o 
   7  -8   1       86.07       69.51     89.55 o 
   8  -8   1      309.37      281.22    155.18 o 
 -10  -7   1      115.27       79.15    140.90 o 
  -9  -7   1        5.94        4.90     36.57 o 
  -8  -7   1      303.18      260.86     67.12 o 
  -7  -7   1      128.74      137.61    175.85 o 
  -6  -7   1       48.41       45.90     66.58 o 
  -5  -7   1      411.67      419.12     67.99 o 
  -4  -7   1       27.46       40.78     27.39 o 
  -3  -7   1     1112.06     1158.00     66.70 o 
  -2  -7   1      705.32      686.29     48.50 o 
  -1  -7   1      129.48      115.95     29.37 o 
   0  -7   1      957.89      939.30     62.57 o 
   1  -7   1      229.13      250.48     45.88 o 
   2  -7   1      240.35      231.59     46.62 o 
   3  -7   1      342.96      352.81     49.96 o 
   4  -7   1      240.47      250.82     46.00 o 
   5  -7   1      148.57      131.39     31.95 o 
   6  -7   1       64.63       50.96     61.26 o 
   7  -7   1      220.94      224.33     45.48 o 
   8  -7   1        3.78       -1.14     42.02 o 
   9  -7   1      123.85      102.15    162.51 o 
  10  -7   1       67.67       77.69    130.62 o 
 -11  -6   1      161.97      164.24     60.19 o 
 -10  -6   1       29.32       19.44     33.99 o 
  -9  -6   1      120.78      129.58    281.44 o 
  -8  -6   1      450.44      425.68     89.83 o 
  -7  -6   1      359.35      333.03     55.08 o 
  -6  -6   1      273.98      309.09     37.33 o 
  -5  -6   1       46.64       50.93     62.45 o 
  -4  -6   1     1307.63     1368.99     90.26 o 
  -3  -6   1       28.36       31.37     41.49 o 
  -2  -6   1      872.53      968.34     67.08 o 
  -1  -6   1      676.01      723.29     47.52 o 
   0  -6   1      113.39      127.33     24.79 o 
   1  -6   1     1033.47     1079.97     74.32 o 
   2  -6   1       20.45       24.34     22.99 o 
   3  -6   1      342.96      364.40     55.68 o 
   4  -6   1      682.20      738.93     56.87 o 
   5  -6   1      582.95      602.71     57.28 o 
   6  -6   1      364.17      388.28     42.34 o 
   7  -6   1      156.87      162.20     26.46 o 
   8  -6   1      378.62      339.40     44.12 o 
   9  -6   1      271.14      291.58     59.74 o 
  10  -6   1      204.97      227.10     77.79 o 
  11  -6   1      548.46      494.30    110.55 o 
 -12  -5   1      119.05       73.60    198.56 o 
 -11  -5   1       86.24       85.76    171.01 o 
 -10  -5   1      538.85      516.99     88.19 o 
  -9  -5   1      200.86      187.69     54.91 o 
  -8  -5   1      851.91      786.05     57.62 o 
  -7  -5   1      167.74      159.79     40.64 o 
  -6  -5   1      284.78      269.10     44.99 o 
  -5  -5   1      492.16      486.88     30.69 o 
  -4  -5   1      188.64      206.79     24.88 o 
  -3  -5   1     1456.85     1512.11     85.40 o 
  -2  -5   1      794.52      842.70     48.63 o 
  -1  -5   1      423.60      481.76     35.18 o 
   0  -5   1      510.56      471.94     57.35 o 
   1  -5   1       26.72       59.26     28.32 o 
   2  -5   1      347.99      316.36     32.22 o 
   3  -5   1      100.12      187.61     60.83 o 
   4  -5   1      141.22      161.31     18.89 o 
   5  -5   1      574.18      562.58     32.20 o 
   6  -5   1      190.65      175.61     32.72 o 
   7  -5   1       90.11       98.43     32.08 o 
   8  -5   1      363.06      350.51     39.87 o 
   9  -5   1      449.68      419.91     52.17 o 
  10  -5   1      112.53      125.69     39.11 o 
  11  -5   1       19.35        7.32     69.74 o 
  12  -5   1      240.57      269.57     78.60 o 
 -12  -4   1      121.68      179.24     65.61 o 
 -11  -4   1      400.20      449.18     78.69 o 
 -10  -4   1       64.32       65.45     25.77 o 
  -9  -4   1      996.63     1010.15     73.43 o 
  -8  -4   1     1295.00     1306.16     84.31 o 
  -7  -4   1      600.38      622.28     71.14 o 
  -6  -4   1     1024.73     1080.97     52.22 o 
  -5  -4   1      796.52      855.77     43.06 o 
  -4  -4   1     2204.70     2097.30     82.30 o 
  -3  -4   1       48.43       51.56     14.61 o 
  -2  -4   1     3319.35     3397.79     85.40 o 
   0  -4   1     1022.70     1163.87     46.07 o 
   1  -4   1     1772.72     1870.26     66.12 o 
   2  -4   1     1803.63     1964.09    123.99 o 
   3  -4   1      448.78      495.37     22.33 o 
   4  -4   1      314.54      315.10     18.51 o 
   5  -4   1      150.75      152.85     20.23 o 
   6  -4   1     1150.92     1198.68     74.68 o 
   7  -4   1      136.22      120.91     33.28 o 
   8  -4   1      441.38      463.05     47.87 o 
   9  -4   1      230.56      263.22     37.32 o 
  10  -4   1      113.39      141.20     47.65 o 
  11  -4   1      906.42      927.66     90.53 o 
 -11  -3   1       97.67      108.34     31.13 o 
 -10  -3   1      169.62      142.94     43.38 o 
  -9  -3   1      294.19      283.07     53.41 o 
  -8  -3   1      130.26      122.99     36.39 o 
  -7  -3   1      327.20      348.72     36.11 o 
  -6  -3   1       39.52       40.50     14.79 o 
  -5  -3   1      271.30      249.69     14.26 o 
  -4  -3   1     1394.87     1422.51     47.02 o 
  -3  -3   1      263.55      255.72     16.24 o 
  -2  -3   1     2960.82     3164.73    116.07 o 
  -1  -3   1     4491.83     4433.05    102.55 o 
   0  -3   1      274.63      330.43     18.43 o 
   2  -3   1     3557.14     3754.86     75.53 o 
   3  -3   1     1091.38     1139.42     40.64 o 
   4  -3   1     1156.39     1131.77     53.57 o 
   5  -3   1     1269.16     1212.41     71.33 o 
   6  -3   1      106.32      112.65     23.80 o 
   7  -3   1     2984.11     2979.63    195.64 o 
   8  -3   1      167.87      170.50     31.71 o 
   9  -3   1      466.12      497.75     51.10 o 
  10  -3   1      677.57      647.33     72.01 o 
  11  -3   1      194.57      202.04     47.53 o 
  12  -3   1      259.84      272.24     56.10 o 
 -12  -2   1      165.47      176.28     34.96 o 
 -11  -2   1      438.54      466.74     72.02 o 
 -10  -2   1      205.31      177.37     36.23 o 
  -9  -2   1     2107.61     2031.06    122.30 o 
  -8  -2   1       15.01       19.40     21.42 o 
  -7  -2   1       26.79       30.39     24.22 o 
  -6  -2   1     1178.31     1183.57     47.32 o 
  -5  -2   1      250.87      270.59     19.14 o 
  -4  -2   1     2075.79     2071.58     44.57 o 
  -3  -2   1     1924.70     1835.70     37.72 o 
  -2  -2   1     4198.94     4072.78     64.24 o 
   2  -2   1     3960.39     3910.39     68.48 o 
   3  -2   1     3072.87     2979.89     46.50 o 
   4  -2   1     1172.32     1135.00     61.52 o 
   5  -2   1      918.35      980.47     46.52 o 
   6  -2   1     1732.17     1727.15     80.40 o 
   7  -2   1      370.78      378.50     43.81 o 
   8  -2   1      852.35      889.85     59.43 o 
   9  -2   1      511.88      545.98     63.11 o 
  10  -2   1      607.04      569.17     72.12 o 
  11  -2   1      983.24      990.64    133.43 o 
  12  -2   1       34.56       26.73     38.53 o 
  13  -2   1      222.15      241.92     63.61 o 
 -10  -1   1      797.93      884.18    102.71 o 
  -9  -1   1      543.58      579.50     74.53 o 
  -8  -1   1      233.71      242.59     30.58 o 
  -7  -1   1     2200.71     2320.24     80.93 o 
  -6  -1   1     1770.41     1730.12     49.09 o 
  -5  -1   1     1063.71     1049.51     23.30 o 
  -4  -1   1      241.59      261.55     11.31 o 
  -3  -1   1     2258.28     2189.42     33.70 o 
  -2  -1   1     2051.20     1944.61     33.69 o 
  -1  -1   1     1321.73     1211.83     38.80 o 
   0  -1   1     2866.18     2869.91     52.31 o 
   1  -1   1       50.29       51.54      3.38 o 
   2  -1   1       44.36       45.54      5.40 o 
   3  -1   1       72.65       62.14      7.14 o 
   4  -1   1     1297.80     1220.74     20.73 o 
   5  -1   1      334.23      306.01     12.86 o 
   6  -1   1        7.52       15.57     14.65 o 
   7  -1   1      993.07     1057.89     61.73 o 
   8  -1   1      358.17      351.13     31.98 o 
   9  -1   1      354.33      323.56    102.66 o 
  10  -1   1      606.58      612.14     87.72 o 
  11  -1   1      225.84      215.91     54.17 o 
  12  -1   1      215.72      261.42     54.70 o 
  13  -1   1      167.61      185.17     63.33 o 
 -12   0   1        6.92        8.14     16.36 o 
 -10   0   1      618.96      671.28     74.87 o 
  -9   0   1      922.66      872.58     89.65 o 
  -8   0   1      226.66      242.98     28.82 o 
  -7   0   1      825.35      812.66     43.93 o 
  -6   0   1      243.61      233.59     12.75 o 
  -5   0   1     1409.57     1468.70     27.47 o 
  -4   0   1     1207.29     1183.33     19.66 o 
  -3   0   1     2405.62     2365.99     27.70 o 
  -1   0   1      171.99      178.02      5.79 o 
   0   0   1      136.02      114.11     27.27 o 
   1   0   1      238.88      219.76     10.90 o 
   2   0   1       21.92       26.39      3.25 o 
   3   0   1      586.15      583.99     12.32 o 
   4   0   1       35.34       40.20      5.64 o 
   5   0   1      125.50      119.88      8.19 o 
   6   0   1     2227.19     2155.88     54.97 o 
   7   0   1      390.18      381.31     21.76 o 
   8   0   1     1776.37     1737.13    102.61 o 
   9   0   1     1192.88     1285.81     84.07 o 
  10   0   1     1331.40     1367.81    100.61 o 
  11   0   1     1957.24     2021.85    170.96 o 
  12   0   1       88.38       85.99     20.36 o 
 -13   1   1      158.51      193.75     44.56 o 
 -12   1   1       96.53      109.14     74.52 o 
 -11   1   1       87.53      102.36     22.95 o 
 -10   1   1      762.98      873.58     68.31 o 
  -9   1   1      559.54      563.65     44.30 o 
  -8   1   1      376.51      440.57     42.21 o 
  -7   1   1     2339.02     2280.77     75.87 o 
  -6   1   1     2033.08     1905.81     43.06 o 
  -5   1   1     1087.66      990.32     31.52 o 
  -4   1   1      236.14      257.69      8.41 o 
  -3   1   1     2631.13     2569.08     32.69 o 
  -2   1   1     2590.46     2482.71     48.18 o 
  -1   1   1      946.75      929.40     32.47 o 
   1   1   1       46.40       49.23      3.27 o 
   2   1   1       10.41       12.20      8.75 o 
   3   1   1       13.43       10.13      3.71 o 
   4   1   1     1219.35     1194.39     29.03 o 
   5   1   1      424.84      422.40     14.64 o 
   6   1   1       11.09       15.69     14.47 o 
   7   1   1      642.95      706.62     35.95 o 
   8   1   1      404.37      396.90     29.28 o 
   9   1   1      217.33      257.61     41.73 o 
  10   1   1      412.63      411.80     32.10 o 
  11   1   1      192.98      188.87     36.15 o 
  12   1   1      241.35      300.46     52.23 o 
 -14   2   1      320.65      305.21     42.54 o 
 -13   2   1      121.20       88.43    146.19 o 
 -12   2   1      125.61      149.71     69.77 o 
 -11   2   1      393.68      405.24     64.97 o 
 -10   2   1      217.90      221.85     21.83 o 
  -9   2   1     1896.50     1834.79     81.35 o 
  -8   2   1       34.24       39.45     11.17 o 
  -7   2   1      115.06      125.66     12.63 o 
  -6   2   1     1338.17     1319.85     35.37 o 
  -5   2   1      196.78      208.92     10.28 o 
  -4   2   1     1907.23     1851.49     36.48 o 
  -3   2   1     1893.14     1920.35     30.66 o 
  -2   2   1     4718.00     4522.93    123.70 o 
   2   2   1     3805.66     3724.68     63.46 o 
   3   2   1     2760.73     2742.89     55.46 o 
   4   2   1     1146.19     1055.34     44.10 o 
   5   2   1      923.00      895.18     44.75 o 
   6   2   1     1681.13     1574.49     53.04 o 
   7   2   1      363.81      367.44     24.18 o 
   8   2   1      853.97      903.01     39.27 o 
   9   2   1      660.45      680.65     38.62 o 
  10   2   1      649.26      647.35     72.75 o 
  11   2   1     1138.47     1118.12    141.46 o 
  12   2   1       41.00       39.26     87.11 o 
  13   2   1      200.90      254.42     61.69 o 
 -13   3   1       96.22       99.96     41.62 o 
 -12   3   1       48.32       56.33    100.78 o 
 -11   3   1      112.21      144.34    123.71 o 
 -10   3   1       51.05       31.13     51.97 o 
  -9   3   1      315.59      426.61     39.23 o 
  -8   3   1      250.67      244.38     34.70 o 
  -7   3   1      222.85      224.63     17.24 o 
  -6   3   1       64.10       58.51     11.09 o 
  -5   3   1      460.33      447.27     17.83 o 
  -4   3   1     1373.19     1447.28     39.74 o 
  -3   3   1      222.63      192.81     20.28 o 
  -2   3   1     3382.33     3338.28    112.49 o 
  -1   3   1     3829.52     3743.84     98.38 o 
   0   3   1      556.52      510.39     29.81 o 
   2   3   1     3131.26     3282.51    189.69 o 
   3   3   1     1375.36     1402.57     51.12 o 
   4   3   1     1343.77     1304.84     35.41 o 
   5   3   1     1532.07     1468.15     35.79 o 
   6   3   1      106.65      114.57      6.71 o 
   7   3   1     2934.45     2987.08    115.92 o 
   8   3   1      215.08      211.75     29.66 o 
   9   3   1      485.93      638.76     93.11 o 
  10   3   1      448.27      420.84     91.58 o 
  11   3   1      195.18      226.10     43.19 o 
  12   3   1      276.02      285.43     51.62 o 
  13   3   1        2.30       -1.43     37.96 o 
 -13   4   1       32.85       36.97     94.84 o 
 -12   4   1      151.62      181.16     64.30 o 
 -11   4   1      394.57      436.75     73.54 o 
 -10   4   1       82.06       80.95    149.84 o 
  -9   4   1     1147.98     1070.98    182.56 o 
  -8   4   1     1156.75     1121.47     76.27 o 
  -7   4   1      689.71      689.79     56.00 o 
  -6   4   1     1068.77     1096.14     49.08 o 
  -5   4   1      701.46      772.86     46.86 o 
  -4   4   1     2318.80     2208.51     93.39 o 
  -3   4   1       86.71       85.05     18.55 o 
  -2   4   1     3294.28     3228.88    106.44 o 
  -1   4   1     2085.93     2138.57     71.51 o 
   0   4   1     1206.02     1256.53     61.62 o 
   1   4   1     2023.21     2226.55     73.24 o 
   2   4   1     1934.29     2074.74    225.18 o 
   3   4   1      633.74      647.42     34.69 o 
   4   4   1      454.03      464.59     26.27 o 
   5   4   1       89.07       85.82     20.29 o 
   6   4   1     1143.39     1109.36     46.19 o 
   7   4   1      163.64      134.87     41.09 o 
   8   4   1      474.75      476.89     73.54 o 
   9   4   1      313.19      286.75     55.30 o 
  10   4   1       89.07      169.35    101.03 o 
  11   4   1      958.18      917.10    123.21 o 
  12   4   1      112.10       60.51    149.68 o 
  13   4   1      343.45      320.27     54.63 o 
 -12   5   1      118.98      115.14    130.25 o 
 -11   5   1       98.12      122.16    110.42 o 
 -10   5   1      450.85      424.10     83.75 o 
  -9   5   1      205.87      197.79    104.75 o 
  -8   5   1      885.50      823.86     94.34 o 
  -7   5   1       81.78       80.65     24.32 o 
  -6   5   1      353.31      322.20     47.02 o 
  -5   5   1      421.90      423.52     47.69 o 
  -4   5   1      183.88      185.23     23.48 o 
  -3   5   1     1653.34     1674.56     91.17 o 
  -2   5   1      734.09      770.63     54.03 o 
  -1   5   1      265.15      282.21     27.34 o 
   0   5   1      597.76      636.03     47.70 o 
   1   5   1       24.82       91.92     42.70 o 
   2   5   1      436.77      457.31     54.93 o 
   3   5   1       76.93      137.66     79.34 o 
   4   5   1      246.26      261.47     32.64 o 
   5   5   1      504.91      506.12     39.74 o 
   6   5   1      172.22      153.32     19.31 o 
   7   5   1      180.72      190.62     68.08 o 
   8   5   1      329.25      341.51     59.97 o 
   9   5   1      481.59      451.39     84.94 o 
  10   5   1       51.87       62.70     83.01 o 
  11   5   1       22.95       28.50     56.84 o 
  12   5   1      307.27      324.87     84.00 o 
 -11   6   1      168.43      141.63    114.38 o 
 -10   6   1       33.29       36.65     68.08 o 
  -9   6   1      176.28      206.25     51.87 o 
  -8   6   1      407.70      359.79     77.77 o 
  -7   6   1      403.53      375.43    100.16 o 
  -6   6   1      371.95      377.02     32.79 o 
  -5   6   1       33.11       42.25     45.04 o 
  -4   6   1     1476.94     1504.41     77.23 o 
  -3   6   1       30.63       29.83     27.70 o 
  -2   6   1      858.29      892.40     82.93 o 
  -1   6   1      563.16      702.97     70.77 o 
   0   6   1      138.22      163.74     23.56 o 
   1   6   1     1101.47     1176.26     73.01 o 
   2   6   1       10.48       23.22     56.81 o 
   3   6   1      326.45      301.77     45.13 o 
   4   6   1      866.41      868.39     48.66 o 
   5   6   1      606.34      611.30     53.29 o 
   6   6   1      343.26      344.09     64.75 o 
   7   6   1      169.29      171.84     48.94 o 
   8   6   1      369.48      333.28    140.71 o 
   9   6   1      309.80      332.49     77.59 o 
  10   6   1      171.18      201.26     76.45 o 
  11   6   1      487.52      433.64    103.89 o 
 -10   7   1       77.91       70.02    117.25 o 
  -9   7   1        6.39        0.02     35.44 o 
  -8   7   1      270.63      276.60     84.37 o 
  -7   7   1      156.51      169.02     59.27 o 
  -6   7   1       89.25       82.57    177.62 o 
  -5   7   1      522.00      511.81     49.50 o 
  -4   7   1       28.89       38.65     38.47 o 
  -3   7   1     1180.95     1197.03     93.31 o 
  -2   7   1      700.10      699.85     88.10 o 
  -1   7   1      134.34      151.80     48.83 o 
   0   7   1     1203.53     1244.17     91.38 o 
   1   7   1      234.38      246.86     65.73 o 
   2   7   1      187.59      253.97     60.46 o 
   3   7   1      362.57      379.79     50.96 o 
   4   7   1      192.77      191.55     27.46 o 
   5   7   1      135.41      115.15     48.42 o 
   6   7   1       55.48       58.28     83.62 o 
   7   7   1      138.94      125.68    208.56 o 
   8   7   1       16.72        5.25     41.55 o 
   9   7   1      156.20      138.06     98.55 o 
  10   7   1       48.21       52.13    122.94 o 
  -8   8   1        6.03       10.22     30.51 o 
  -7   8   1      373.70      314.40     73.30 o 
  -6   8   1      115.80      106.67     46.05 o 
  -5   8   1       56.22       38.85     88.20 o 
  -4   8   1      576.64      535.66     77.15 o 
  -3   8   1      111.52      132.04     36.14 o 
  -2   8   1       47.46       60.67     50.73 o 
  -1   8   1      846.52      875.69    113.23 o 
   0   8   1      116.03      122.73     31.34 o 
   1   8   1      562.17      620.90     66.64 o 
   2   8   1       11.72       -0.64     24.80 o 
   3   8   1      609.21      568.33     58.22 o 
   4   8   1      448.20      445.03     89.66 o 
   5   8   1      226.09      229.55     56.08 o 
   6   8   1      338.44      283.50     61.08 o 
   7   8   1       77.04       61.95    122.98 o 
   8   8   1      282.46      273.31     74.31 o 
  -6   9   1       74.47       57.36    119.76 o 
  -5   9   1      123.24       89.76    177.25 o 
  -4   9   1       17.03       -0.25     46.94 o 
  -3   9   1      262.11      263.80     68.74 o 
  -2   9   1       92.32       61.20     81.66 o 
  -1   9   1      128.11      120.99     43.93 o 
   0   9   1      398.32      423.52     62.45 o 
   1   9   1        4.17        0.35     14.25 o 
   2   9   1       15.23       12.84     31.93 o 
   3   9   1       82.41       47.43    112.93 o 
   4   9   1      107.63       73.50    111.62 o 
   5   9   1       70.43       58.94    153.52 o 
   6   9   1       50.15       30.46     83.72 o 
  -1  10   1      107.28      118.34     36.66 o 
   0  10   1       28.31       17.01     31.88 o 
   1  10   1      122.87      122.04     51.65 o 
  -6  -9   2       94.58       75.63    156.10 o 
  -5  -9   2      145.62       95.78    166.61 o 
  -4  -9   2      347.28      340.68     84.03 o 
  -3  -9   2      155.71      111.16     36.35 o 
  -2  -9   2       75.29       69.74     72.81 o 
  -1  -9   2      144.91      112.59     26.42 o 
   0  -9   2        0.56        1.57     13.73 o 
   1  -9   2      191.54      188.62     32.04 o 
   2  -9   2       79.17       63.17     64.45 o 
   3  -9   2      180.62      187.76     39.63 o 
   4  -9   2        3.75        1.66     26.25 o 
   5  -9   2       19.27       21.96     45.29 o 
   6  -9   2       60.08       50.84    124.07 o 
  -8  -8   2      127.11       53.41    142.25 o 
  -7  -8   2      155.04      123.45    251.73 o 
  -6  -8   2      125.33      119.25    273.42 o 
  -5  -8   2      105.95      139.80     58.10 o 
  -4  -8   2        6.50        2.56     13.93 o 
  -3  -8   2      649.98      625.99     59.84 o 
  -2  -8   2      158.17      135.51     22.88 o 
  -1  -8   2      226.18      219.10     26.19 o 
   0  -8   2       48.43       50.71     40.89 o 
   1  -8   2       23.81       15.25     17.83 o 
   2  -8   2      286.58      273.95     38.81 o 
   3  -8   2       24.41       16.18     26.75 o 
   4  -8   2      270.01      282.07     51.55 o 
   5  -8   2      281.66      260.48     48.43 o 
   6  -8   2      157.49      150.61     52.01 o 
   7  -8   2      264.62      221.74    178.40 o 
   8  -8   2        5.52        7.19     39.11 o 
 -10  -7   2       94.96       72.39    113.90 o 
  -9  -7   2      264.29      255.82     65.28 o 
  -8  -7   2       14.63        6.61     16.71 o 
  -7  -7   2      675.32      675.70    109.90 o 
  -6  -7   2       84.18       70.39    109.97 o 
  -5  -7   2      349.54      338.04     65.29 o 
  -4  -7   2      498.34      517.42     41.72 o 
  -3  -7   2      114.38       97.12     20.42 o 
  -2  -7   2      115.29      112.01     33.56 o 
  -1  -7   2      378.36      376.22     43.64 o 
   0  -7   2      800.02      808.12     57.35 o 
   1  -7   2      227.09      213.89     48.84 o 
   2  -7   2      157.43      145.02     69.05 o 
   3  -7   2      310.44      308.22     47.53 o 
   4  -7   2       94.50      116.92     36.52 o 
   5  -7   2      136.80      158.24     34.33 o 
   6  -7   2       89.08       68.02     70.52 o 
   7  -7   2      110.93       73.90     91.65 o 
   8  -7   2      457.43      442.65     61.73 o 
   9  -7   2       25.19       16.55     52.44 o 
  10  -7   2      255.56      249.76     67.06 o 
 -11  -6   2       67.04       55.88    120.55 o 
 -10  -6   2      384.54      375.68     90.05 o 
  -9  -6   2      269.35      226.92     65.29 o 
  -8  -6   2      439.03      469.33    235.58 o 
  -7  -6   2      308.15      269.12     95.40 o 
  -6  -6   2      650.22      608.30     56.55 o 
  -5  -6   2      423.56      425.87     49.25 o 
  -4  -6   2      177.49      191.21     30.47 o 
  -3  -6   2     1797.51     1768.40     93.47 o 
  -2  -6   2     1162.99     1174.55     68.75 o 
  -1  -6   2      848.53      891.39     74.55 o 
   0  -6   2      514.71      514.76     64.58 o 
   1  -6   2       29.85       42.45     30.93 o 
   2  -6   2     1454.69     1512.38    113.44 o 
   3  -6   2       44.10       33.99     44.88 o 
   4  -6   2      428.12      457.85     49.03 o 
   5  -6   2      373.64      397.76     54.77 o 
   6  -6   2      382.78      363.58     48.11 o 
   7  -6   2      390.88      447.30     72.74 o 
   8  -6   2       39.84       30.11     33.17 o 
   9  -6   2       79.94       89.73     37.94 o 
  10  -6   2      338.45      343.63     92.42 o 
  11  -6   2      135.69       92.44    205.70 o 
 -12  -5   2      325.58      376.14     98.67 o 
 -11  -5   2      102.30       81.51    184.49 o 
 -10  -5   2      141.23       97.53    164.69 o 
  -9  -5   2       83.15       88.21    120.72 o 
  -8  -5   2       46.09       56.83     81.16 o 
  -7  -5   2      756.15      786.08     61.23 o 
  -6  -5   2      457.09      446.26     33.62 o 
  -5  -5   2      271.45      295.44     45.67 o 
  -4  -5   2     1019.21     1068.36     66.05 o 
  -3  -5   2      790.11      820.94     43.61 o 
  -2  -5   2      776.04      791.65     44.05 o 
  -1  -5   2       73.45       92.88     37.42 o 
   0  -5   2      450.45      464.31     37.22 o 
   1  -5   2     1105.59     1209.12     73.08 o 
   2  -5   2      108.51      155.01     32.21 o 
   3  -5   2      951.05     1038.08     48.98 o 
   4  -5   2      396.94      420.46     27.70 o 
   5  -5   2       68.09       56.31     13.66 o 
   6  -5   2     1529.87     1587.13     86.63 o 
   7  -5   2      503.63      505.17     56.28 o 
   8  -5   2      592.92      592.51     66.07 o 
   9  -5   2       50.53       55.06     60.13 o 
  10  -5   2      855.49      908.88     94.62 o 
  11  -5   2      241.68      239.33     76.18 o 
 -13  -4   2      123.46      140.22     48.16 o 
 -12  -4   2       43.25       37.09    124.75 o 
 -11  -4   2      366.80      376.22     84.36 o 
 -10  -4   2     1134.17     1128.13    201.01 o 
  -9  -4   2      167.99      168.06     24.43 o 
  -8  -4   2      573.26      584.26     50.37 o 
  -7  -4   2      120.69      108.21     29.22 o 
  -6  -4   2      709.23      727.99     44.36 o 
  -5  -4   2     1291.89     1216.73     57.20 o 
  -4  -4   2      749.68      783.91     40.44 o 
  -3  -4   2     2033.63     1997.68     67.73 o 
  -2  -4   2     2640.91     2861.06     74.44 o 
  -1  -4   2     1310.50     1302.25     97.12 o 
   0  -4   2     4089.51     4349.40    105.87 o 
   1  -4   2     2672.04     2708.73     77.46 o 
   2  -4   2     4480.11     4730.26    145.02 o 
   3  -4   2      210.45      232.91     26.57 o 
   4  -4   2     1898.58     1908.30     66.55 o 
   5  -4   2      724.25      745.71     50.98 o 
   6  -4   2      867.55      929.02     63.17 o 
   7  -4   2     1223.52     1334.45     96.26 o 
   8  -4   2      173.04      161.06     39.62 o 
   9  -4   2      939.09     1025.59    100.55 o 
  10  -4   2      880.76      840.41     81.55 o 
  11  -4   2       20.46        4.49     18.03 o 
  12  -4   2      268.52      288.12     49.68 o 
 -12  -3   2      270.69      295.53     59.94 o 
 -11  -3   2      618.82      660.44     91.43 o 
 -10  -3   2      255.66      261.23     53.25 o 
  -9  -3   2     1275.62     1244.36    100.07 o 
  -8  -3   2       74.07       68.99     24.74 o 
  -7  -3   2      611.37      628.49     42.78 o 
  -6  -3   2      712.13      740.49     33.92 o 
  -5  -3   2      409.35      414.54     22.13 o 
  -4  -3   2     3505.92     3388.74    111.48 o 
  -3  -3   2      309.16      341.32     17.34 o 
  -2  -3   2      375.41      361.09     18.19 o 
  -1  -3   2     2668.75     2587.07    123.59 o 
   0  -3   2     1360.58     1363.13     30.30 o 
   2  -3   2      297.02      314.97     16.02 o 
   3  -3   2     1282.93     1179.10     35.63 o 
   4  -3   2     1243.62     1247.22     53.24 o 
   5  -3   2      783.57      786.26     49.46 o 
   6  -3   2      123.92      109.64     24.09 o 
   7  -3   2      254.02      269.91     30.86 o 
   8  -3   2      686.79      738.14     77.17 o 
   9  -3   2       20.08        8.53     25.75 o 
  10  -3   2       31.67       24.61     47.74 o 
  11  -3   2      213.10      200.35     45.13 o 
  12  -3   2        6.68       -0.94     32.14 o 
  13  -3   2      176.42      188.01     51.55 o 
 -10  -2   2      205.92      208.68     44.33 o 
  -9  -2   2      102.91      105.18     30.86 o 
  -8  -2   2     1881.93     2024.85     93.68 o 
  -7  -2   2        2.42        3.93      7.35 o 
  -6  -2   2     2628.52     2708.61     91.95 o 
  -5  -2   2     4494.98     4852.01    212.07 o 
  -4  -2   2      495.19      489.70     16.98 o 
  -3  -2   2     8859.59     8745.83    177.08 o 
  -2  -2   2      284.28      338.10     20.33 o 
  -1  -2   2     1440.36     1529.32    106.19 o 
   0  -2   2     5834.86     5950.91    150.86 o 
   1  -2   2     4241.98     4095.11     57.25 o 
   2  -2   2     2179.79     2091.46     44.94 o 
   3  -2   2      181.26      176.37     12.84 o 
   4  -2   2     1623.91     1510.73     66.30 o 
   5  -2   2      925.40      957.31     43.46 o 
   6  -2   2      156.46      160.49     40.03 o 
   7  -2   2     2963.62     2954.63    160.66 o 
   8  -2   2       16.32       14.25     49.75 o 
   9  -2   2     2506.67     2405.89    179.75 o 
  10  -2   2     1579.19     1691.46    154.77 o 
  11  -2   2       29.74       31.93     63.98 o 
  12  -2   2      686.19      724.93    106.82 o 
  13  -2   2       73.50       45.26     94.11 o 
  -9  -1   2     1239.17     1358.16    134.92 o 
  -8  -1   2      171.83      191.44     19.93 o 
  -7  -1   2      665.47      679.68     32.23 o 
  -6  -1   2       94.50      106.53     12.36 o 
  -5  -1   2     1113.04     1105.78     25.91 o 
  -4  -1   2     3467.30     3353.74     51.18 o 
  -3  -1   2       73.68       85.94     10.62 o 
   1  -1   2     3524.85     3557.01     48.35 o 
   2  -1   2     1285.64     1273.76     35.10 o 
   3  -1   2     3962.97     3906.33     58.07 o 
   4  -1   2      810.91      786.27     23.18 o 
   5  -1   2     2839.49     2737.43     65.71 o 
   6  -1   2     1925.90     1964.96     67.64 o 
   7  -1   2       32.98       45.54     16.10 o 
   8  -1   2      636.41      642.39     40.43 o 
   9  -1   2     1180.64     1168.65     77.01 o 
  10  -1   2      473.32      502.42     43.62 o 
  11  -1   2      286.06      276.96     65.80 o 
  12  -1   2       26.37       35.65     37.86 o 
  13  -1   2      280.19      316.56     78.47 o 
  14  -1   2        9.98       12.41     51.80 o 
 -12   0   2        1.78        9.17     22.27 o 
 -11   0   2      452.95      504.41     50.46 o 
 -10   0   2      887.85      990.22    120.92 o 
  -9   0   2       54.94      150.49     61.85 o 
  -8   0   2     1393.55     1541.18    116.70 o 
  -7   0   2       90.15       87.20     16.26 o 
  -6   0   2     4337.94     4549.87     91.42 o 
  -5   0   2     4459.64     4544.05    109.14 o 
  -4   0   2        2.06        2.31      3.76 o 
  -3   0   2     1107.27     1086.23     17.70 o 
  -2   0   2     3951.79     3877.81     72.22 o 
  -1   0   2      117.71      124.16      7.53 o 
   0   0   2     4023.22     4628.16    114.27 o 
   1   0   2      849.34      782.09     16.90 o 
   2   0   2      634.71      578.76     16.71 o 
   3   0   2     6982.33     7344.34    143.83 o 
   4   0   2     3173.21     3099.64     41.08 o 
   5   0   2     1156.08     1111.51     57.59 o 
   6   0   2       18.71       16.90     16.48 o 
   7   0   2     1855.32     1829.35     64.22 o 
   8   0   2       12.35        6.29      7.76 o 
   9   0   2     4489.40     4534.41    308.42 o 
  10   0   2      245.88      296.92     57.84 o 
  11   0   2       74.37       99.42     21.58 o 
  12   0   2      530.35      602.07     99.17 o 
  13   0   2      117.66       61.43    159.21 o 
 -12   1   2      362.90      375.38     40.78 o 
 -11   1   2       98.08      111.43     27.31 o 
 -10   1   2      265.43      287.09     58.70 o 
  -9   1   2     1318.19     1451.51     91.21 o 
  -8   1   2      158.97      168.59     22.09 o 
  -7   1   2      647.94      634.95     29.38 o 
  -6   1   2       29.35       38.70      6.25 o 
  -5   1   2     1245.35     1286.67     25.37 o 
  -4   1   2     2911.02     2798.52     43.94 o 
  -3   1   2       74.11       72.69      6.76 o 
   0   1   2      585.00      628.68     45.69 o 
   1   1   2     3341.78     3400.67     63.44 o 
   2   1   2     1234.84     1288.34     50.44 o 
   3   1   2     4029.83     3981.59    108.71 o 
   4   1   2      834.74      801.25     24.62 o 
   5   1   2     2740.34     2690.67     58.51 o 
   6   1   2     2304.48     2277.07     60.70 o 
   7   1   2       26.87       36.76      7.51 o 
   8   1   2      775.01      758.28     37.72 o 
   9   1   2     1296.19     1264.65     93.77 o 
  10   1   2      705.65      754.89     64.61 o 
  11   1   2      326.63      384.02     60.58 o 
  12   1   2       21.18       30.64     52.14 o 
 -14   2   2        6.15       11.96     30.94 o 
 -13   2   2      419.80      484.25     95.76 o 
 -12   2   2      110.42      131.44     58.37 o 
 -11   2   2      723.34      752.56    128.71 o 
 -10   2   2      132.00      154.57     47.92 o 
  -9   2   2      126.90      122.63     28.90 o 
  -8   2   2     1807.95     1922.81    103.93 o 
  -7   2   2       18.58       15.00     12.19 o 
  -6   2   2     2481.84     2484.55     72.42 o 
  -5   2   2     4431.32     4409.74    124.46 o 
  -4   2   2      445.00      450.36     19.29 o 
  -2   2   2      375.59      395.75     28.17 o 
  -1   2   2     1213.66     1446.27     36.06 o 
   0   2   2     5158.95     5198.63    200.35 o 
   1   2   2     4045.60     3976.44    104.94 o 
   2   2   2     2457.26     2356.02     44.22 o 
   3   2   2      154.66      170.55     11.74 o 
   4   2   2     1384.54     1393.27     62.29 o 
   5   2   2      847.19      824.60     48.51 o 
   6   2   2       82.03       90.36     18.91 o 
   7   2   2     2859.69     2843.03     97.63 o 
   8   2   2       22.88       26.48      9.77 o 
   9   2   2     2575.01     2657.17    430.80 o 
  10   2   2     1407.09     1388.22    135.26 o 
  11   2   2       43.27       82.91     97.43 o 
  12   2   2      610.92      632.30     83.34 o 
  13   2   2       72.51       64.03    116.97 o 
 -13   3   2       27.91       12.64     51.14 o 
 -12   3   2      207.38      244.98     46.33 o 
 -11   3   2      727.31      685.15     89.30 o 
 -10   3   2      244.97      266.82     67.77 o 
  -9   3   2     1406.81     1364.96    100.09 o 
  -8   3   2       82.58       82.61     44.25 o 
  -7   3   2      807.87      784.90     33.44 o 
  -6   3   2      700.19      697.27     29.02 o 
  -5   3   2      369.58      355.39     18.19 o 
  -4   3   2     3392.51     3123.74    141.84 o 
  -3   3   2      308.93      413.96     52.11 o 
  -2   3   2      436.10      428.68     25.61 o 
  -1   3   2     2418.59     2334.23     66.37 o 
   0   3   2     1137.57     1224.44     40.17 o 
   1   3   2      169.80      366.71    121.26 o 
   2   3   2      280.40      303.93     17.55 o 
   3   3   2     1370.59     1335.21     34.73 o 
   4   3   2     1020.78      965.59     60.46 o 
   5   3   2      772.36      783.90     68.20 o 
   6   3   2      168.67      153.99     44.86 o 
   7   3   2      290.09      299.29     41.52 o 
   8   3   2      493.87      507.39     64.02 o 
   9   3   2       52.13       32.26     48.02 o 
  10   3   2       68.28       84.78    119.66 o 
  11   3   2      314.25      329.24     79.82 o 
  12   3   2        1.98       -3.50     38.56 o 
  13   3   2      198.42      182.67     39.76 o 
 -13   4   2      101.75      127.13     52.82 o 
 -12   4   2       36.89       38.45     54.58 o 
 -11   4   2      353.37      391.19     79.24 o 
 -10   4   2      874.55      814.87    113.14 o 
  -9   4   2      160.37      168.43     51.61 o 
  -8   4   2      494.87      480.75     42.17 o 
  -7   4   2      179.69      166.23     28.43 o 
  -6   4   2      617.24      611.84     52.29 o 
  -5   4   2     1323.18     1172.76     82.44 o 
  -4   4   2      746.60      761.16     66.33 o 
  -3   4   2     2015.15     1963.76     72.43 o 
  -2   4   2     2599.00     3092.44    165.88 o 
  -1   4   2     1561.76     1777.37     63.88 o 
   0   4   2     4125.07     4285.17    123.56 o 
   1   4   2     2979.21     2931.26    119.91 o 
   2   4   2     4538.60     4518.23    281.20 o 
   3   4   2      162.81      221.37     98.01 o 
   4   4   2     1953.54     2022.15     84.78 o 
   5   4   2      682.62      661.62     35.86 o 
   6   4   2      862.83      822.34     81.91 o 
   7   4   2     1212.05     1422.43    143.04 o 
   8   4   2      162.98      135.74    112.29 o 
   9   4   2      922.42      987.92    140.82 o 
  10   4   2      814.15      793.54    109.18 o 
  11   4   2       46.95       33.46     46.40 o 
  12   4   2      242.53      246.50     61.10 o 
  13   4   2       51.61       31.86     63.07 o 
 -12   5   2      257.90      277.66     75.39 o 
 -11   5   2      158.00      168.40     59.67 o 
 -10   5   2       99.13       68.11    106.36 o 
  -9   5   2       61.30       71.80    123.47 o 
  -8   5   2       48.78       54.48     76.89 o 
  -7   5   2      585.35      615.81     53.21 o 
  -6   5   2      569.62      522.79     37.29 o 
  -5   5   2      262.12      259.40     39.60 o 
  -4   5   2      907.69      864.48     61.66 o 
  -3   5   2      788.31      872.34     72.30 o 
  -2   5   2      615.99      576.49     53.10 o 
  -1   5   2      113.71      277.86     50.04 o 
   0   5   2      312.16      356.53     29.84 o 
   1   5   2      769.61      778.13     43.19 o 
   2   5   2       99.50      156.29     54.59 o 
   3   5   2      751.45      766.44     57.74 o 
   4   5   2      377.98      395.57     34.66 o 
   5   5   2      132.74      115.99     20.03 o 
   6   5   2     1433.59     1356.36    106.04 o 
   7   5   2      535.44      497.89     73.69 o 
   8   5   2      467.41      442.60    204.20 o 
   9   5   2       25.20       32.64     79.36 o 
  10   5   2      830.00      900.59    125.02 o 
  11   5   2      255.64      254.89     66.60 o 
  12   5   2       11.02       17.79     85.85 o 
 -11   6   2      102.58      125.25    114.94 o 
 -10   6   2      383.59      361.75     80.56 o 
  -9   6   2      301.35      297.57     62.81 o 
  -8   6   2      519.03      522.85     87.65 o 
  -7   6   2      331.38      318.99     89.40 o 
  -6   6   2      718.61      691.37     73.61 o 
  -5   6   2      286.63      276.72     64.26 o 
  -4   6   2      141.74      141.37     47.70 o 
  -3   6   2     1527.86     1509.24    103.98 o 
  -2   6   2     1100.48     1238.24     86.22 o 
  -1   6   2      819.67      832.06     61.73 o 
   0   6   2      578.71      621.31     47.10 o 
   1   6   2       32.50      128.87     41.73 o 
   2   6   2     1664.12     1810.36    113.76 o 
   3   6   2       28.76       26.49     31.12 o 
   4   6   2      325.12      349.14     40.61 o 
   5   6   2      454.25      468.37     38.55 o 
   6   6   2      354.62      338.42     60.80 o 
   7   6   2      440.34      437.92    131.04 o 
   8   6   2       34.30       36.14    123.33 o 
   9   6   2       90.34       72.90    155.22 o 
  10   6   2      347.90      311.88     88.52 o 
  11   6   2      189.29      182.20    136.55 o 
 -10   7   2       70.93       30.73     86.51 o 
  -9   7   2      201.79      191.20     53.38 o 
  -8   7   2       12.16       -4.15     56.70 o 
  -7   7   2      603.48      600.78     96.47 o 
  -6   7   2       61.34       62.81     92.68 o 
  -5   7   2      346.83      334.39     53.93 o 
  -4   7   2      482.01      442.91     66.29 o 
  -3   7   2      113.21      106.45     35.32 o 
  -2   7   2      184.33      190.27     45.14 o 
  -1   7   2      265.61      277.88     53.09 o 
   0   7   2      640.23      737.21     68.26 o 
   1   7   2      132.72      168.59     53.13 o 
   2   7   2      163.50      169.65     44.68 o 
   3   7   2      281.99      284.90     33.87 o 
   4   7   2       82.76      103.99     23.04 o 
   5   7   2      131.92      139.48    169.14 o 
   6   7   2      139.10      104.72    178.51 o 
   7   7   2      126.36       88.38    173.30 o 
   8   7   2      425.72      400.57     93.19 o 
   9   7   2       36.87       25.14     50.41 o 
  10   7   2      253.70      235.86     74.39 o 
  -8   8   2      175.52      132.14    100.78 o 
  -7   8   2      183.10      168.29    120.84 o 
  -6   8   2      133.93      114.77    187.10 o 
  -5   8   2      172.09      150.03    177.44 o 
  -4   8   2        4.26        8.49     21.01 o 
  -3   8   2      522.30      500.32     53.01 o 
  -2   8   2      125.67      108.26     37.72 o 
  -1   8   2      265.37      249.15     32.98 o 
   0   8   2       21.99       25.88     42.50 o 
   1   8   2       44.81       53.57     49.22 o 
   2   8   2      236.48      229.63     51.99 o 
   3   8   2       23.94       16.04     78.36 o 
   4   8   2      265.61      265.75     58.76 o 
   5   8   2      212.50      177.96    126.31 o 
   6   8   2      119.10       78.00    153.64 o 
   7   8   2      245.61      188.60    165.83 o 
   8   8   2        8.58       13.20     66.11 o 
  -6   9   2       85.98       47.26    126.06 o 
  -5   9   2      103.75       83.55    116.52 o 
  -4   9   2      402.21      388.14     92.48 o 
  -3   9   2      155.19      128.16     40.48 o 
  -2   9   2       70.47       53.89     96.40 o 
  -1   9   2      183.05      162.36     31.23 o 
   0   9   2        4.72       -1.57     25.58 o 
   1   9   2      170.08      177.66     65.09 o 
   2   9   2       79.19       69.27    136.44 o 
   3   9   2      199.69      187.27     60.63 o 
   4   9   2        7.96       -0.90     35.09 o 
   5   9   2       42.63       33.20     74.79 o 
   6   9   2       20.68       16.03     55.78 o 
  -6  -9   3      234.75      151.30    305.58 o 
  -5  -9   3      142.40       77.44    152.04 o 
  -4  -9   3        5.05        7.04     43.50 o 
  -3  -9   3       74.76       53.68     69.44 o 
  -2  -9   3       59.08       42.52     48.17 o 
  -1  -9   3      614.61      556.16     65.72 o 
   0  -9   3       12.20        5.88     14.23 o 
   1  -9   3      673.36      602.36     69.88 o 
   2  -9   3       98.18       76.40    101.73 o 
   3  -9   3       30.72       21.51     53.76 o 
   4  -9   3      316.15      337.35     55.06 o 
   5  -9   3      129.43       92.24     72.44 o 
  -8  -8   3      103.53       75.36    169.73 o 
  -7  -8   3      340.81      284.28     71.66 o 
  -6  -8   3      191.22      174.20     71.24 o 
  -5  -8   3      239.16      240.33     74.58 o 
  -4  -8   3      470.19      418.85     95.97 o 
  -3  -8   3       82.64       62.08     59.35 o 
  -2  -8   3      128.86      122.37     19.25 o 
  -1  -8   3      364.17      329.53     35.19 o 
   0  -8   3      100.96       87.58     75.45 o 
   1  -8   3      511.51      535.24     58.63 o 
   2  -8   3       96.86      101.23     53.38 o 
   3  -8   3      240.83      203.38     36.76 o 
   4  -8   3      291.05      301.28     41.38 o 
   5  -8   3      349.85      337.46     53.14 o 
   6  -8   3       13.98        3.69     24.13 o 
   7  -8   3       35.67       19.95     25.56 o 
   8  -8   3      275.89      253.94    236.82 o 
 -10  -7   3       14.85       16.77     51.73 o 
  -9  -7   3      118.80       75.40    184.36 o 
  -8  -7   3       67.58       54.42     75.42 o 
  -7  -7   3       59.78       47.34     53.83 o 
  -6  -7   3       77.20       63.52     92.75 o 
  -5  -7   3      285.46      280.67     54.35 o 
  -4  -7   3       32.56       35.12     39.27 o 
  -3  -7   3      619.05      565.69     41.96 o 
  -2  -7   3      505.86      490.86     34.77 o 
  -1  -7   3      289.44      286.02     49.11 o 
   0  -7   3       99.21      102.73     54.54 o 
   1  -7   3      559.81      598.76     59.87 o 
   2  -7   3      292.30      317.11     47.12 o 
   3  -7   3       77.07       81.29     28.35 o 
   4  -7   3      367.55      319.94     53.66 o 
   5  -7   3       73.23       52.08     77.62 o 
   6  -7   3      306.87      270.28     60.85 o 
   7  -7   3      655.34      648.41     72.25 o 
   8  -7   3       24.88       17.49     30.35 o 
   9  -7   3      343.78      288.71     74.33 o 
 -11  -6   3      140.17       84.64    134.53 o 
 -10  -6   3      286.54      230.00     74.98 o 
  -9  -6   3      229.96      190.12     74.12 o 
  -8  -6   3      488.78      399.64     80.13 o 
  -7  -6   3      531.88      527.28    102.05 o 
  -6  -6   3      104.66      102.95     23.80 o 
  -5  -6   3      322.72      302.52     46.89 o 
  -4  -6   3      701.37      710.15     38.92 o 
  -3  -6   3      132.26      132.11     28.84 o 
  -2  -6   3      648.85      632.21     47.30 o 
  -1  -6   3      368.15      368.53     66.58 o 
   0  -6   3     1891.08     1906.53    128.34 o 
   1  -6   3     1375.18     1496.40    100.66 o 
   2  -6   3       51.05       62.22     59.51 o 
   3  -6   3     1446.03     1613.31     99.39 o 
   4  -6   3       73.35       66.99     63.72 o 
   5  -6   3      593.92      629.00     60.42 o 
   6  -6   3      535.11      489.49     52.54 o 
   7  -6   3       38.63       33.96     41.14 o 
   8  -6   3      851.90      881.64    104.64 o 
   9  -6   3       45.30       30.38     48.01 o 
  10  -6   3      280.40      278.70    102.80 o 
 -12  -5   3       68.06       42.85    172.88 o 
 -11  -5   3      104.67       87.27    201.36 o 
 -10  -5   3      552.56      492.01     84.57 o 
  -9  -5   3       55.67       67.54    127.69 o 
  -8  -5   3      655.42      654.01    119.65 o 
  -7  -5   3       99.77       81.52    130.59 o 
  -6  -5   3      386.96      374.33     38.47 o 
  -5  -5   3      525.93      556.25     36.49 o 
  -4  -5   3     1027.42     1020.72     49.27 o 
  -3  -5   3      177.02      188.16     18.99 o 
  -2  -5   3      291.69      314.95     34.00 o 
  -1  -5   3     1256.99     1304.19    102.77 o 
   0  -5   3      918.17      963.28     58.92 o 
   1  -5   3      228.52      238.26     36.72 o 
   2  -5   3      502.07      565.44     41.03 o 
   3  -5   3       61.27       53.84     16.08 o 
   4  -5   3      857.61      878.29     50.31 o 
   5  -5   3       14.89       13.75      8.28 o 
   6  -5   3      589.24      575.28     52.67 o 
   7  -5   3      581.38      579.06     58.40 o 
   8  -5   3      356.46      340.57     58.77 o 
   9  -5   3      155.35      181.24     65.57 o 
  10  -5   3      139.40      114.96     41.17 o 
  11  -5   3      170.74      143.04    143.85 o 
 -13  -4   3       16.00        8.96     33.83 o 
 -12  -4   3      245.61      269.51     58.37 o 
 -11  -4   3       48.13       52.60     84.85 o 
 -10  -4   3      430.13      389.36     77.61 o 
  -9  -4   3      164.25      155.41     53.27 o 
  -8  -4   3      153.36      135.63     45.89 o 
  -7  -4   3     1464.98     1401.84     97.38 o 
  -6  -4   3      249.72      261.93     23.89 o 
  -5  -4   3      121.67      113.02     14.96 o 
  -4  -4   3     1228.72     1219.96     46.80 o 
  -3  -4   3       42.95       55.77     10.58 o 
  -2  -4   3     1123.23     1178.33     63.05 o 
  -1  -4   3      172.04      155.04     24.62 o 
   0  -4   3     3267.71     3425.16     89.23 o 
   1  -4   3      361.24      364.66     20.62 o 
   2  -4   3      472.84      588.85     43.17 o 
   3  -4   3     1029.96     1032.21     46.86 o 
   4  -4   3      742.69      824.10     37.02 o 
   5  -4   3     1254.08     1271.01     77.76 o 
   6  -4   3      646.76      679.78     63.72 o 
   7  -4   3      788.79      800.66     72.71 o 
   8  -4   3      833.80      812.62     73.37 o 
   9  -4   3      456.23      407.17     64.20 o 
  10  -4   3      751.98      844.87    113.68 o 
  11  -4   3      212.60      208.68     47.03 o 
  12  -4   3      124.62      168.06     46.55 o 
 -12  -3   3        6.00        4.13     45.79 o 
 -11  -3   3      472.57      526.68     87.12 o 
 -10  -3   3      194.35      188.61     47.17 o 
  -9  -3   3       82.74       60.32     47.56 o 
  -8  -3   3      972.85     1062.38     70.39 o 
  -7  -3   3       37.99       34.00      7.66 o 
  -6  -3   3     1527.97     1529.14     79.78 o 
  -5  -3   3      117.65      124.88     12.43 o 
  -4  -3   3      752.36      724.48     25.38 o 
  -3  -3   3     2662.75     2690.66     53.53 o 
  -2  -3   3      288.50      302.88     24.20 o 
  -1  -3   3     1159.91     1144.89     36.63 o 
   0  -3   3      882.22      935.91     24.88 o 
   1  -3   3     1687.33     1729.96     38.82 o 
   2  -3   3     1160.96     1089.35     26.60 o 
   3  -3   3      471.91      448.95     19.44 o 
   4  -3   3      536.56      499.45     35.16 o 
   5  -3   3      808.67      855.44     52.39 o 
   6  -3   3     1473.52     1543.06     87.13 o 
   7  -3   3      579.70      560.61     48.04 o 
   8  -3   3      677.21      666.48     61.59 o 
   9  -3   3      787.17      833.13     98.45 o 
  10  -3   3      354.60      329.53    107.19 o 
  11  -3   3      271.10      283.92     74.30 o 
  12  -3   3       34.33       50.30     92.62 o 
  13  -3   3      123.32      157.65     54.76 o 
 -11  -2   3      807.58      868.75    121.46 o 
 -10  -2   3      252.00      278.98     54.62 o 
  -9  -2   3      200.09      227.08     57.44 o 
  -8  -2   3      195.40      186.15     20.82 o 
  -7  -2   3     1295.72     1405.38     74.02 o 
  -6  -2   3      485.67      526.53     28.70 o 
  -5  -2   3     1161.37     1200.56     34.29 o 
  -4  -2   3      895.24      924.22     30.22 o 
  -3  -2   3      438.79      493.99     15.08 o 
  -2  -2   3     2339.94     2296.57     79.58 o 
  -1  -2   3      448.62      456.18     16.24 o 
   0  -2   3     1453.10     1498.65     30.03 o 
   1  -2   3       56.18       99.94     16.82 o 
   2  -2   3      712.36      736.70     27.19 o 
   3  -2   3     2762.83     2658.55     56.86 o 
   4  -2   3      551.97      612.11     33.99 o 
   5  -2   3     3956.42     4005.07    130.09 o 
   6  -2   3      956.46      963.85     53.14 o 
   7  -2   3     1125.91     1086.69     90.94 o 
   8  -2   3     2427.38     2564.63    244.77 o 
   9  -2   3      303.34      274.52     57.23 o 
  10  -2   3      317.25      361.35     58.83 o 
  11  -2   3      223.08      250.33     53.80 o 
  12  -2   3       92.61       77.79    141.64 o 
  13  -2   3      380.42      468.35     73.99 o 
 -13  -1   3      199.97      216.60    139.95 o 
 -12  -1   3        0.21        4.12     17.20 o 
  -9  -1   3      481.80      484.63     66.91 o 
  -8  -1   3      446.70      431.40     34.57 o 
  -7  -1   3       33.41       26.67      8.89 o 
  -6  -1   3     1579.23     1613.25     55.13 o 
  -5  -1   3      203.74      194.73     12.06 o 
  -4  -1   3       80.43       79.05      5.91 o 
  -3  -1   3       10.22       22.36     38.35 o 
  -2  -1   3      559.58      557.99     24.88 o 
  -1  -1   3      384.69      431.15     38.66 o 
   0  -1   3     1835.34     1809.39     26.45 o 
   1  -1   3      539.87      547.78     13.19 o 
   2  -1   3     3645.03     3671.56     59.93 o 
   3  -1   3     2014.19     1959.07     46.78 o 
   4  -1   3     1268.97     1194.17     28.50 o 
   5  -1   3     1046.90     1094.47     28.85 o 
   6  -1   3      519.20      514.70     30.99 o 
   7  -1   3     1110.56     1133.36     61.33 o 
   8  -1   3      471.86      515.20     34.94 o 
   9  -1   3      975.36     1103.74     76.94 o 
  10  -1   3       16.38       36.13     27.00 o 
  11  -1   3      499.41      494.04     79.18 o 
  12  -1   3       71.64      101.32    167.97 o 
  13  -1   3      134.18      126.39     47.43 o 
  14  -1   3      213.85      230.67     58.59 o 
 -13   0   3       20.93        7.23     19.46 o 
 -12   0   3      396.44      425.64     80.94 o 
 -11   0   3      266.34      243.78     58.51 o 
 -10   0   3        7.38       17.93     38.87 o 
  -9   0   3      440.02      593.94     77.78 o 
  -8   0   3      135.22      116.31     25.39 o 
  -7   0   3      648.30      710.63     35.28 o 
  -6   0   3      885.48      929.09     29.71 o 
  -5   0   3     1069.53     1073.16     28.16 o 
  -4   0   3     5817.12     5976.97     95.37 o 
  -3   0   3       55.96       69.34      9.18 o 
  -1   0   3     1922.20     1945.45     29.65 o 
   0   0   3       38.20       35.78      4.37 o 
   1   0   3     3092.82     2990.35     79.46 o 
   2   0   3     4618.54     4798.45    270.97 o 
   3   0   3     1392.45     1361.40     56.15 o 
   4   0   3       23.59       21.58      5.38 o 
   5   0   3     1014.91      955.15     33.42 o 
   6   0   3     4399.10     4343.57    103.87 o 
   7   0   3     2220.42     2203.38     75.09 o 
   8   0   3     1789.85     1853.27     79.65 o 
   9   0   3     1091.39     1017.02     54.32 o 
  10   0   3      194.01      261.85     51.14 o 
  11   0   3      339.88      408.05     54.73 o 
  12   0   3       42.89       35.34     64.96 o 
  13   0   3      237.37      306.88     95.69 o 
  14   0   3       10.00       10.51     54.45 o 
 -12   1   3        1.08        4.87     14.86 o 
 -11   1   3      798.98      800.25     78.39 o 
 -10   1   3      625.34      648.28     54.39 o 
  -9   1   3      405.63      485.40     49.80 o 
  -8   1   3      590.36      622.80     49.87 o 
  -7   1   3       34.88       25.89     18.00 o 
  -6   1   3     1271.29     1319.95     33.73 o 
  -5   1   3      330.90      324.32     17.06 o 
  -4   1   3       38.29       28.32      5.95 o 
  -3   1   3       31.55       33.69      6.50 o 
  -2   1   3      544.81      538.68     31.56 o 
   0   1   3     1870.61     1821.61     28.13 o 
   1   1   3      607.73      604.99     16.79 o 
   2   1   3     3946.05     4005.14     99.15 o 
   3   1   3     2074.60     2099.31     33.93 o 
   4   1   3     1209.48     1130.29     28.62 o 
   5   1   3      819.26      915.84     27.14 o 
   6   1   3      614.31      588.84     28.64 o 
   7   1   3     1095.64     1113.09     50.45 o 
   8   1   3      511.51      533.38     30.26 o 
   9   1   3      870.71      883.79     51.56 o 
  10   1   3       39.93       59.76     27.27 o 
  11   1   3      458.40      504.74     55.41 o 
  12   1   3       34.08       78.08     25.56 o 
  13   1   3      147.90      155.45     53.38 o 
 -13   2   3      162.68      173.65    142.27 o 
 -12   2   3      146.41      205.83     45.21 o 
 -11   2   3      760.72      731.58     83.31 o 
 -10   2   3      274.64      330.62     35.32 o 
  -9   2   3      237.50      368.96     46.63 o 
  -8   2   3      245.49      245.69     19.17 o 
  -7   2   3     1290.42     1389.03     62.00 o 
  -6   2   3      462.93      499.49     24.69 o 
  -5   2   3     1157.09     1179.11     35.24 o 
  -4   2   3     1211.64     1169.42     27.71 o 
  -3   2   3      437.16      568.73     78.26 o 
  -2   2   3     2380.67     2233.31     74.72 o 
  -1   2   3      527.12      514.06     16.19 o 
   0   2   3     1787.20     1732.57     34.54 o 
   1   2   3      181.89      185.59     11.54 o 
   2   2   3      565.93      704.71     51.94 o 
   3   2   3     3475.81     3195.35    112.16 o 
   4   2   3      624.17      644.25     31.32 o 
   5   2   3     4061.35     4095.17    132.42 o 
   6   2   3     1213.42     1157.28     58.80 o 
   7   2   3     1161.10     1157.68     70.53 o 
   8   2   3     2075.84     2213.72    150.03 o 
   9   2   3      284.10      298.23     44.61 o 
  10   2   3      330.50      390.95     43.67 o 
  11   2   3      201.60      243.67     34.97 o 
  12   2   3       57.02       61.63    113.69 o 
 -13   3   3      221.03      213.92     48.40 o 
 -12   3   3        8.83        5.47     34.53 o 
 -11   3   3      452.92      461.97     99.61 o 
 -10   3   3      126.37      111.51     58.34 o 
  -9   3   3      101.78       78.99     31.35 o 
  -8   3   3     1079.67     1183.77     85.44 o 
  -7   3   3       37.62       36.15     16.67 o 
  -6   3   3     1368.85     1357.37     61.83 o 
  -5   3   3      151.01      141.94     16.55 o 
  -4   3   3      940.76      883.76     42.49 o 
  -3   3   3     2446.64     2313.84     97.25 o 
  -2   3   3      292.07      336.24     58.29 o 
  -1   3   3     1211.55     1186.26     75.92 o 
   0   3   3      972.91      985.05     28.61 o 
   1   3   3     1885.36     1841.57     44.21 o 
   2   3   3      880.30      880.29     61.52 o 
   3   3   3      444.47      436.87     75.46 o 
   4   3   3      472.66      441.91     45.29 o 
   5   3   3      659.39      715.23     67.21 o 
   6   3   3     1298.59     1261.59    102.03 o 
   7   3   3      820.45      867.77     89.53 o 
   8   3   3      618.44      620.83     96.47 o 
   9   3   3     1053.43     1100.35    157.05 o 
  10   3   3      400.70      450.86     95.09 o 
  11   3   3      170.85      197.46     54.93 o 
  12   3   3       76.36      134.73     43.68 o 
  13   3   3      149.26      180.47     49.12 o 
 -13   4   3       22.58       14.19     51.25 o 
 -12   4   3      277.80      294.34     49.42 o 
 -11   4   3       64.31       68.78    127.17 o 
 -10   4   3      557.62      502.87    190.37 o 
  -9   4   3      223.56      247.62     50.16 o 
  -8   4   3      183.78      169.96     35.08 o 
  -7   4   3     1559.63     1489.53    104.89 o 
  -6   4   3      194.67      177.26     22.38 o 
  -5   4   3      137.42      129.19     22.91 o 
  -4   4   3     1307.57     1216.44    109.77 o 
  -3   4   3       63.07       73.21     24.22 o 
  -2   4   3      971.28      992.27     49.75 o 
  -1   4   3      125.96      145.90     41.40 o 
   0   4   3     3112.45     3268.18     98.19 o 
   1   4   3      280.39      274.07     36.02 o 
   2   4   3      393.23      463.95     33.50 o 
   3   4   3     1042.29      999.87     46.66 o 
   4   4   3      820.90      885.44     43.78 o 
   5   4   3     1236.27     1187.21    100.36 o 
   6   4   3      680.98      706.85    183.81 o 
   7   4   3      742.85      740.98     69.80 o 
   8   4   3      690.19      764.62    109.97 o 
   9   4   3      429.66      392.21    177.95 o 
  10   4   3      795.57      824.63    106.74 o 
  11   4   3      236.67      256.62     48.26 o 
  12   4   3      129.38      160.45     91.35 o 
 -12   5   3       71.19       55.83    117.50 o 
 -11   5   3      114.81      137.70     51.08 o 
 -10   5   3      499.84      501.45    100.12 o 
  -9   5   3       24.16       37.09     76.94 o 
  -8   5   3      854.40      757.63     71.76 o 
  -7   5   3       99.66       92.79     50.74 o 
  -6   5   3      422.16      382.66     38.53 o 
  -5   5   3      591.39      576.50     45.91 o 
  -4   5   3     1092.85     1049.76    120.26 o 
  -3   5   3      210.15      194.83     33.00 o 
  -2   5   3      298.11      380.03     44.87 o 
  -1   5   3     1082.04     1079.35     66.73 o 
   0   5   3     1169.52     1206.53     75.55 o 
   1   5   3      347.67      479.34     43.78 o 
   2   5   3      615.70      705.43     55.40 o 
   3   5   3       59.73       52.83     19.82 o 
   4   5   3      915.81      911.00     67.11 o 
   5   5   3        3.20        2.12      4.40 o 
   6   5   3      527.83      457.16     58.58 o 
   7   5   3      639.94      642.86     89.30 o 
   8   5   3      314.99      244.99    144.88 o 
   9   5   3      170.57      205.26    147.72 o 
  10   5   3      173.24      150.64     50.91 o 
  11   5   3       87.75       48.53    138.41 o 
  12   5   3       17.46       35.46    117.39 o 
 -11   6   3      105.25       55.20    125.58 o 
 -10   6   3      306.70      288.67     95.04 o 
  -9   6   3      236.29      201.25     45.52 o 
  -8   6   3      503.90      454.01     81.23 o 
  -7   6   3      431.72      432.39     62.48 o 
  -6   6   3      142.10      132.85     31.17 o 
  -5   6   3      397.85      379.94     35.99 o 
  -4   6   3      762.25      733.05     48.44 o 
  -3   6   3      132.97      254.58    117.85 o 
  -2   6   3     1000.18      956.58     94.28 o 
  -1   6   3      341.62      494.38     57.98 o 
   0   6   3     2252.60     2293.68    141.71 o 
   1   6   3     1232.16     1283.55     87.49 o 
   2   6   3       91.78      158.98     50.58 o 
   3   6   3     1530.22     1555.06    124.60 o 
   4   6   3       88.11       75.78     28.50 o 
   5   6   3      578.05      584.62     84.60 o 
   6   6   3      475.97      426.94     79.90 o 
   7   6   3       26.82       21.59     44.55 o 
   8   6   3      826.10      811.56    120.71 o 
   9   6   3       38.55       26.26     90.24 o 
  10   6   3      324.10      296.78    197.24 o 
  11   6   3      140.93      136.77     55.08 o 
 -10   7   3       27.86       28.14     77.69 o 
  -9   7   3      112.95       61.01    101.89 o 
  -8   7   3       97.37       77.60    112.34 o 
  -7   7   3       61.72       55.66     72.99 o 
  -6   7   3      123.92       91.87     57.51 o 
  -5   7   3      323.99      298.42     45.25 o 
  -4   7   3       10.92       17.51     27.01 o 
  -3   7   3      475.98      439.64     46.14 o 
  -2   7   3      498.64      467.26     55.76 o 
  -1   7   3      248.05      299.12     62.69 o 
   0   7   3      167.59      168.84     39.12 o 
   1   7   3      474.95      500.20     72.25 o 
   2   7   3      332.57      382.41     49.67 o 
   3   7   3       68.55       57.52     31.58 o 
   4   7   3      501.06      413.53    107.95 o 
   5   7   3       56.99       45.27     86.00 o 
   6   7   3      264.74      201.39    260.77 o 
   7   7   3      657.80      619.01    106.58 o 
   8   7   3       25.88       25.90     48.79 o 
   9   7   3      266.87      240.22     64.02 o 
  -8   8   3      123.06       66.86    143.18 o 
  -7   8   3      377.02      329.09     58.28 o 
  -6   8   3      158.85      142.63    121.33 o 
  -5   8   3      190.52      182.69     45.64 o 
  -4   8   3      432.74      376.01     49.11 o 
  -3   8   3      105.56       99.48     33.40 o 
  -2   8   3      173.34      150.90     40.73 o 
  -1   8   3      339.39      356.23     54.90 o 
   0   8   3      138.57      128.15     63.89 o 
   1   8   3      553.39      588.36     70.39 o 
   2   8   3      123.15      120.26     30.24 o 
   3   8   3      270.49      239.58     71.51 o 
   4   8   3      316.79      333.87    172.20 o 
   5   8   3      345.39      313.89     64.19 o 
   6   8   3       46.37       18.45     59.03 o 
   7   8   3       56.51       32.75     89.79 o 
   8   8   3      281.64      325.57     79.29 o 
  -6   9   3      271.31      230.32     97.48 o 
  -5   9   3      133.43       85.67    176.30 o 
  -4   9   3        1.63       -6.16     45.81 o 
  -3   9   3      103.19       87.16     34.26 o 
  -2   9   3       59.45       48.39     78.00 o 
  -1   9   3      559.53      584.02     74.29 o 
   0   9   3       32.14       24.65     29.45 o 
   1   9   3      629.36      602.98     78.26 o 
   2   9   3       95.55       64.49    150.32 o 
   3   9   3       30.17       21.19     58.79 o 
   4   9   3      300.97      283.74     63.65 o 
   5   9   3      163.51       92.82    216.51 o 
  -5  -9   4      122.67       73.10    171.05 o 
  -4  -9   4       12.52        4.27     21.09 o 
  -3  -9   4      310.94      265.28     57.91 o 
  -2  -9   4       69.06       57.11     78.26 o 
  -1  -9   4      210.35      176.21     41.79 o 
   0  -9   4       36.45       27.82     28.76 o 
   1  -9   4       28.80       34.19     34.61 o 
   2  -9   4      214.55      207.42     37.33 o 
   3  -9   4        7.89       11.09     33.82 o 
   4  -9   4       13.94       11.79     33.04 o 
   5  -9   4       71.50       57.80     75.23 o 
  -8  -8   4      399.77      322.06     76.23 o 
  -7  -8   4      176.46      164.25    104.97 o 
  -6  -8   4      428.32      431.46    108.06 o 
  -5  -8   4       50.69       48.44    107.97 o 
  -4  -8   4       41.61       40.90    114.64 o 
  -3  -8   4      167.03      146.17     93.16 o 
  -2  -8   4       37.32       34.42     35.10 o 
  -1  -8   4      339.50      345.25     30.46 o 
   0  -8   4      129.84      104.44    105.80 o 
   1  -8   4      410.93      390.96     52.97 o 
   2  -8   4      447.32      398.12     73.71 o 
   3  -8   4      231.61      271.58     39.47 o 
   4  -8   4       44.71       59.69     66.64 o 
   5  -8   4      236.27      191.67     54.92 o 
   6  -8   4      455.76      429.27     65.48 o 
   7  -8   4      110.64       86.53     76.73 o 
  -9  -7   4      240.14      168.31    263.06 o 
  -8  -7   4        3.16        4.88     31.74 o 
  -7  -7   4      142.80      109.40    186.83 o 
  -6  -7   4       14.98       11.32     28.58 o 
  -5  -7   4      363.71      299.39     64.68 o 
  -4  -7   4       17.95       13.45     21.43 o 
  -3  -7   4      261.27      241.22     32.22 o 
  -2  -7   4      501.64      500.37     31.16 o 
  -1  -7   4       99.45       94.82     34.32 o 
   0  -7   4      505.08      500.50     53.53 o 
   1  -7   4      321.37      321.14     39.19 o 
   2  -7   4      237.61      232.12     43.09 o 
   3  -7   4      359.71      317.42     52.80 o 
   4  -7   4      102.05       95.48     31.64 o 
   5  -7   4     1076.45     1148.88     70.50 o 
   6  -7   4       85.12       63.39     88.83 o 
   7  -7   4       35.51       30.71     38.81 o 
   8  -7   4       76.95       74.67     84.16 o 
   9  -7   4      107.93       91.52     38.60 o 
 -11  -6   4       32.03       30.87     93.68 o 
 -10  -6   4       72.78       34.26     69.42 o 
  -9  -6   4      148.13      144.13     53.03 o 
  -8  -6   4      289.27      253.24     63.25 o 
  -7  -6   4       46.28       39.14    114.21 o 
  -6  -6   4      363.79      341.97     82.68 o 
  -5  -6   4       33.88       30.53     38.24 o 
  -4  -6   4       58.61       69.01     35.14 o 
  -3  -6   4      765.90      775.87     43.18 o 
  -2  -6   4      233.20      236.70     25.56 o 
  -1  -6   4     1570.41     1635.10    104.70 o 
   0  -6   4      251.12      267.35     51.56 o 
   1  -6   4      610.17      629.32     60.26 o 
   2  -6   4      309.62      337.46     46.16 o 
   3  -6   4      311.75      318.85     64.98 o 
   4  -6   4      468.64      450.47     51.88 o 
   5  -6   4       12.46       11.99     22.29 o 
   6  -6   4      892.51      883.29    102.00 o 
   7  -6   4      237.38      235.48     42.21 o 
   8  -6   4      396.68      392.99     55.29 o 
   9  -6   4      254.16      257.21     49.94 o 
  10  -6   4      156.11      134.01     44.41 o 
 -12  -5   4      276.00      299.86     82.23 o 
 -11  -5   4      165.96      115.61    193.94 o 
 -10  -5   4      231.28      188.29     72.75 o 
  -9  -5   4      184.09      196.76     60.92 o 
  -8  -5   4      170.28      145.58    210.71 o 
  -7  -5   4      539.49      541.97     88.79 o 
  -6  -5   4       39.68       37.30     17.14 o 
  -5  -5   4      369.46      346.23     36.75 o 
  -4  -5   4     1374.55     1426.29     56.37 o 
  -3  -5   4     2043.51     2004.65     71.86 o 
  -2  -5   4     1395.78     1431.92     73.93 o 
  -1  -5   4      360.00      396.29     34.80 o 
   0  -5   4     3604.26     3704.90    189.49 o 
   1  -5   4      511.08      521.55     51.10 o 
   2  -5   4      706.31      835.74     91.76 o 
   3  -5   4      862.34      897.41     45.54 o 
   4  -5   4      295.61      344.96     40.31 o 
   5  -5   4     1220.05     1239.52     99.90 o 
   6  -5   4      381.59      379.31     60.29 o 
   7  -5   4        7.52        5.07     16.71 o 
   8  -5   4       62.39       48.47     53.10 o 
   9  -5   4      151.97      120.27     43.64 o 
  10  -5   4       65.38       69.58    117.09 o 
  11  -5   4       36.91       11.99     38.82 o 
 -12  -4   4       45.01       26.45     55.58 o 
 -11  -4   4      237.94      276.25     53.95 o 
 -10  -4   4       34.66       39.47     66.91 o 
  -9  -4   4      409.21      439.65     96.51 o 
  -8  -4   4      586.72      639.02     98.69 o 
  -7  -4   4      219.63      210.27     49.02 o 
  -6  -4   4     1185.53     1102.50     69.67 o 
  -5  -4   4       44.77       59.43     21.77 o 
  -4  -4   4     1777.58     1734.43     59.82 o 
  -3  -4   4      437.67      457.81     19.44 o 
  -2  -4   4      206.33      220.67     16.59 o 
  -1  -4   4      941.21      973.43     38.66 o 
   0  -4   4       42.79       51.22     10.75 o 
   1  -4   4      275.96      336.16     44.81 o 
   2  -4   4      902.46      948.92     39.92 o 
   3  -4   4       30.50       33.63     16.63 o 
   4  -4   4     1836.21     1821.82     66.61 o 
   5  -4   4      203.37      189.65     29.55 o 
   6  -4   4      529.51      515.89     47.79 o 
   7  -4   4     1453.26     1511.06     95.08 o 
   8  -4   4       35.39       50.99     88.30 o 
   9  -4   4     1010.43      981.71    133.51 o 
  10  -4   4       67.73       62.92     97.90 o 
  11  -4   4      107.68       98.66    197.58 o 
  12  -4   4       47.36       46.99     80.39 o 
 -13  -3   4       90.02       92.91     42.29 o 
 -12  -3   4      548.43      528.52     88.50 o 
 -11  -3   4      224.76      200.42     50.36 o 
 -10  -3   4      918.05      912.78    133.58 o 
  -9  -3   4      310.46      328.50     59.88 o 
  -8  -3   4      391.80      469.07     63.83 o 
  -7  -3   4      898.40      889.47     49.22 o 
  -6  -3   4       54.30       54.85     91.31 o 
  -5  -3   4     1750.97     1777.91    121.66 o 
  -4  -3   4       81.97       91.14      8.52 o 
  -3  -3   4     1069.36     1032.56     51.43 o 
  -2  -3   4     2042.16     2053.86     74.59 o 
  -1  -3   4      259.87      334.44     29.22 o 
   0  -3   4     2086.52     2030.68     43.94 o 
   1  -3   4      961.59     1009.95     26.63 o 
   2  -3   4     1017.84     1030.84     53.80 o 
   3  -3   4     2256.77     2194.49     50.90 o 
   4  -3   4      425.19      415.31     32.57 o 
   5  -3   4     1682.80     1704.72    115.62 o 
   6  -3   4      711.97      662.39     51.19 o 
   7  -3   4      781.97      773.02     87.51 o 
   8  -3   4     1871.37     1868.81    137.32 o 
   9  -3   4       50.64       70.47    118.04 o 
  10  -3   4      307.21      360.35     66.48 o 
  11  -3   4       68.54       79.74    154.92 o 
  12  -3   4      308.96      322.57     88.69 o 
  13  -3   4      375.80      409.68     63.52 o 
 -11  -2   4      411.94      423.33     66.76 o 
 -10  -2   4       31.41       22.72     34.83 o 
  -9  -2   4      428.64      419.66     59.18 o 
  -8  -2   4      597.95      601.47     79.34 o 
  -7  -2   4      308.17      276.17     23.74 o 
  -6  -2   4     1107.17     1226.60     87.96 o 
  -5  -2   4      971.99     1017.86     75.42 o 
  -4  -2   4     3502.43     3504.21    133.86 o 
  -3  -2   4     3639.72     3163.73    116.05 o 
  -2  -2   4      722.00      769.34     52.63 o 
  -1  -2   4     3608.45     3537.97     56.81 o 
   0  -2   4     2509.04     2488.84     35.73 o 
   1  -2   4     3843.47     3896.00     63.90 o 
   2  -2   4     2010.93     1960.89     35.03 o 
   3  -2   4     1654.29     1703.33     83.76 o 
   4  -2   4     4719.93     4545.03    190.94 o 
   5  -2   4      746.65      794.49     69.09 o 
   6  -2   4     1254.66     1232.64     93.58 o 
   7  -2   4     1823.24     1714.07    138.30 o 
   8  -2   4      439.19      425.62     76.23 o 
   9  -2   4      556.51      636.33     91.79 o 
  10  -2   4       38.21       32.22     57.97 o 
  11  -2   4      303.42      329.25     67.30 o 
  12  -2   4       69.21       71.08    118.75 o 
  13  -2   4      131.79       95.36    144.45 o 
 -14  -1   4       50.14       38.73    105.88 o 
 -13  -1   4      103.67       79.08    146.63 o 
 -12  -1   4      634.78      658.16     87.40 o 
 -11  -1   4       42.48       45.75     61.83 o 
 -10  -1   4      361.00      402.52     51.07 o 
  -9  -1   4     1193.70     1259.51     93.40 o 
  -8  -1   4      960.23     1010.81     56.41 o 
  -7  -1   4      944.97      984.17     58.33 o 
  -6  -1   4       89.85      108.04     21.56 o 
  -5  -1   4     1348.00     1261.71     68.96 o 
  -4  -1   4      693.33      698.82     29.00 o 
  -3  -1   4     1920.39     1883.63     65.25 o 
  -2  -1   4     5508.38     5626.78    180.75 o 
  -1  -1   4      254.62      265.20      8.78 o 
   0  -1   4     6903.18     7299.68    131.35 o 
   1  -1   4      966.33      930.75     20.51 o 
   2  -1   4      612.44      694.67     65.28 o 
   3  -1   4     1010.70      945.74     29.89 o 
   4  -1   4      519.21      523.84     34.05 o 
   5  -1   4     2069.28     1966.78     49.95 o 
   6  -1   4      344.66      332.46     24.06 o 
   7  -1   4     1085.17     1120.44     63.94 o 
   8  -1   4     1064.01     1093.98     71.43 o 
   9  -1   4       14.90       17.78     23.58 o 
  10  -1   4      203.23      252.92    159.13 o 
  11  -1   4       73.17       81.05    130.71 o 
  12  -1   4      325.08      321.46     57.58 o 
  13  -1   4       14.88       13.62     52.72 o 
 -13   0   4       60.85       52.73     95.63 o 
 -12   0   4       24.44       10.38     25.14 o 
 -11   0   4      304.21      331.09     57.36 o 
 -10   0   4        9.42        7.07     13.03 o 
  -9   0   4      220.14      207.96     91.32 o 
  -8   0   4      615.88      696.85     65.33 o 
  -7   0   4       91.55       91.87     16.46 o 
  -6   0   4     2073.15     2069.76     70.97 o 
  -5   0   4      665.50      666.77     24.04 o 
  -4   0   4     4999.29     5044.06    117.50 o 
  -3   0   4      280.80      328.82     41.62 o 
  -2   0   4       55.52       64.47      7.51 o 
   0   0   4      567.92      590.96     27.06 o 
   1   0   4     4919.62     4935.15     69.31 o 
   2   0   4      803.02      710.05     36.63 o 
   3   0   4     1721.85     1828.68     39.58 o 
   5   0   4      660.19      697.72     25.39 o 
   6   0   4      686.68      697.40     29.01 o 
   7   0   4     2967.26     3030.68    118.82 o 
   8   0   4        7.47       18.33     14.93 o 
   9   0   4       22.97       30.95     27.47 o 
  10   0   4        0.06       40.69     22.70 o 
  11   0   4      221.18      239.94     55.97 o 
  12   0   4      401.88      427.41     76.70 o 
  13   0   4      176.96      181.15     60.89 o 
 -12   1   4      618.90      587.98     75.70 o 
 -11   1   4       41.62       49.32     68.78 o 
 -10   1   4      455.91      505.43     40.26 o 
  -9   1   4     1099.30     1171.96     64.99 o 
  -8   1   4      984.96      970.54     50.87 o 
  -7   1   4      880.89      919.30     44.46 o 
  -6   1   4       88.58      106.73     12.36 o 
  -5   1   4     1385.45     1291.29     39.66 o 
  -4   1   4      759.61      763.45     23.44 o 
  -3   1   4     1924.19     1828.41     53.81 o 
  -2   1   4     5236.60     5220.23    139.98 o 
  -1   1   4      231.23      244.01     15.72 o 
   0   1   4     7459.19     8126.82    144.60 o 
   1   1   4      753.26      765.08     18.97 o 
   2   1   4      484.89      548.18     19.09 o 
   3   1   4      906.03      840.46     31.16 o 
   4   1   4      503.42      521.36     21.37 o 
   5   1   4     1770.04     1625.74     44.99 o 
   6   1   4      445.44      428.11     23.19 o 
   7   1   4      900.54      916.16     42.10 o 
   8   1   4     1004.46     1006.27     56.04 o 
   9   1   4        4.87       11.45     18.54 o 
  10   1   4      168.10      202.45     26.30 o 
  11   1   4       81.69      117.20     69.55 o 
  12   1   4      292.02      309.15     59.15 o 
  13   1   4       38.14       33.82     80.40 o 
 -12   2   4      231.45      227.99     44.08 o 
 -11   2   4      546.40      537.69     51.59 o 
 -10   2   4       51.88       31.40     42.12 o 
  -9   2   4      398.93      388.57     45.82 o 
  -8   2   4      662.16      806.18     65.42 o 
  -7   2   4      274.74      256.49     21.83 o 
  -6   2   4     1132.04     1181.79     50.55 o 
  -5   2   4      924.31      902.91     28.27 o 
  -4   2   4     3859.13     3928.92    258.55 o 
  -3   2   4     3240.41     3140.27     81.05 o 
  -2   2   4      778.48      796.74     25.42 o 
  -1   2   4     3068.67     3078.09     52.64 o 
   0   2   4     2522.10     2531.50     35.49 o 
   1   2   4     3834.70     3870.81     66.57 o 
   2   2   4     1971.34     1813.42     50.35 o 
   3   2   4     1689.26     1787.29     87.74 o 
   4   2   4     4470.68     4198.26    124.91 o 
   5   2   4      716.64      728.28     48.65 o 
   6   2   4     1302.53     1286.32     64.47 o 
   7   2   4     1870.23     1870.74    107.35 o 
   8   2   4      582.80      577.04     63.61 o 
   9   2   4      687.09      734.65     68.01 o 
  10   2   4       43.84       49.61     45.93 o 
  11   2   4      362.26      373.44     44.53 o 
  12   2   4       87.19      110.97     40.92 o 
 -13   3   4       72.00       57.95    125.57 o 
 -12   3   4      403.65      377.79     80.82 o 
 -11   3   4      228.70      212.61     47.76 o 
 -10   3   4      902.45      909.10     93.17 o 
  -9   3   4      257.43      309.04     40.04 o 
  -8   3   4      323.97      388.94     44.21 o 
  -7   3   4      847.14      803.36     40.34 o 
  -6   3   4       54.09       50.92     39.97 o 
  -5   3   4     1388.99     1354.29     69.31 o 
  -4   3   4      177.15      171.01     19.55 o 
  -3   3   4      820.17      969.97     48.13 o 
  -2   3   4     2148.63     2076.68     68.35 o 
  -1   3   4      273.94      346.26     19.56 o 
   0   3   4     2153.60     2152.00     55.40 o 
   1   3   4     1085.20     1114.75     34.81 o 
   2   3   4     1329.11     1381.24     43.14 o 
   3   3   4     2117.38     2023.87     75.55 o 
   4   3   4      437.68      453.83     35.69 o 
   5   3   4     1790.31     1787.34     98.20 o 
   6   3   4      754.80      723.38     56.69 o 
   7   3   4      934.39      972.71     78.88 o 
   8   3   4     1504.25     1478.29     79.33 o 
   9   3   4       41.57       48.88     57.41 o 
  10   3   4      325.61      364.98     61.40 o 
  11   3   4       39.71       58.59    115.82 o 
  12   3   4      232.97      246.33     72.09 o 
  13   3   4      375.07      381.37     52.58 o 
 -12   4   4       58.27       40.63     94.65 o 
 -11   4   4      257.47      300.02     55.33 o 
 -10   4   4       30.64       65.12    129.92 o 
  -9   4   4      362.60      387.25     69.82 o 
  -8   4   4      574.44      589.18     52.72 o 
  -7   4   4      173.05      157.24     31.18 o 
  -6   4   4     1297.31     1231.92     79.93 o 
  -5   4   4       35.11       49.01     40.51 o 
  -4   4   4     1748.26     1656.13     88.06 o 
  -3   4   4      547.39      509.76     33.38 o 
  -2   4   4      245.20      287.29     34.04 o 
  -1   4   4      892.60      880.40     42.84 o 
   0   4   4       23.89       39.35     36.71 o 
   1   4   4      328.89      410.65     31.43 o 
   2   4   4     1045.61     1067.62     51.45 o 
   3   4   4       28.83       28.70     13.31 o 
   4   4   4     1757.54     1846.28    182.97 o 
   5   4   4      189.35      184.92     81.24 o 
   6   4   4      570.31      613.37     80.26 o 
   7   4   4     1304.35     1269.47    100.51 o 
   8   4   4       52.97       63.92    101.67 o 
   9   4   4     1200.56     1146.87    195.54 o 
  10   4   4       63.75       59.18     85.90 o 
  11   4   4      145.78      130.04    193.69 o 
  12   4   4       19.99       16.38     48.11 o 
 -12   5   4      201.92      207.17     54.79 o 
 -11   5   4      172.68      146.03     94.76 o 
 -10   5   4      299.23      264.91     65.30 o 
  -9   5   4      218.79      202.18     51.61 o 
  -8   5   4      140.36      126.45     36.80 o 
  -7   5   4      540.35      468.36     47.16 o 
  -6   5   4       40.46       33.71     23.06 o 
  -5   5   4      224.61      201.97     37.97 o 
  -4   5   4     1200.39     1183.49     71.20 o 
  -3   5   4     1808.89     1813.49    108.14 o 
  -2   5   4     1643.01     1622.98    103.95 o 
  -1   5   4      381.44      415.56     44.71 o 
   0   5   4     3431.54     3331.66    176.24 o 
   1   5   4      471.94      447.08     61.14 o 
   2   5   4      632.52      705.09    100.90 o 
   3   5   4      794.11      843.61     87.80 o 
   4   5   4      303.48      357.23     93.73 o 
   5   5   4     1206.94     1186.52    100.39 o 
   6   5   4      392.23      375.58     60.59 o 
   7   5   4       21.82       21.26     54.85 o 
   8   5   4       63.96       54.32    102.08 o 
   9   5   4      130.11      151.52     65.77 o 
  10   5   4      111.97      115.07     67.39 o 
  11   5   4       56.99       67.07    105.02 o 
 -11   6   4       49.51       55.22    137.66 o 
 -10   6   4       61.45       54.69    128.78 o 
  -9   6   4       92.08       66.45    127.67 o 
  -8   6   4      286.28      271.67     65.33 o 
  -7   6   4       66.26       39.92     44.29 o 
  -6   6   4      365.86      324.30     60.85 o 
  -5   6   4       36.94       42.73     31.13 o 
  -4   6   4       39.48       43.24     36.19 o 
  -3   6   4      623.01      557.90     53.61 o 
  -2   6   4      302.05      311.07     53.86 o 
  -1   6   4     1225.81     1211.90    102.08 o 
   0   6   4      214.99      226.76     42.76 o 
   1   6   4      628.11      689.71     55.41 o 
   2   6   4      305.67      301.64     40.96 o 
   3   6   4      290.15      299.64     36.64 o 
   4   6   4      412.34      389.24     48.81 o 
   5   6   4       10.20        8.68     36.95 o 
   6   6   4      829.48      740.02    110.46 o 
   7   6   4      168.64      167.16     89.23 o 
   8   6   4      469.30      438.32    101.65 o 
   9   6   4      288.34      274.67     66.06 o 
  10   6   4      147.51      157.50     75.78 o 
  -9   7   4      315.14      228.09     52.79 o 
  -8   7   4       17.04       -1.15     25.69 o 
  -7   7   4      139.45      118.45    170.30 o 
  -6   7   4       14.67        7.81     17.99 o 
  -5   7   4      297.16      240.28     48.22 o 
  -4   7   4        1.75        5.69      9.37 o 
  -3   7   4      281.82      253.87     49.52 o 
  -2   7   4      528.27      554.94     58.68 o 
  -1   7   4       91.97      101.74     41.41 o 
   0   7   4      454.21      472.87     60.24 o 
   1   7   4      360.14      356.55     41.03 o 
   2   7   4      232.65      256.13     39.16 o 
   3   7   4      297.64      286.96     53.45 o 
   4   7   4       89.76       71.12    117.92 o 
   5   7   4     1059.80      996.44    130.01 o 
   6   7   4       80.02       69.74    131.58 o 
   7   7   4       42.55       45.36     74.93 o 
   8   7   4      128.61      136.51     48.67 o 
   9   7   4       90.46       50.47    109.85 o 
  -8   8   4      293.39      268.89     82.88 o 
  -7   8   4      146.73      108.90    189.12 o 
  -6   8   4      436.84      439.39    162.82 o 
  -5   8   4       69.71       41.85     55.93 o 
  -4   8   4        8.64       16.84     24.00 o 
  -3   8   4      142.84      131.83     34.82 o 
  -2   8   4       40.88       68.41     80.70 o 
  -1   8   4      404.50      391.23     45.96 o 
   0   8   4      107.41       87.59     81.30 o 
   1   8   4      529.88      467.01     59.61 o 
   2   8   4      486.53      422.20     48.94 o 
   3   8   4      281.79      304.03     65.70 o 
   4   8   4       46.83       54.84     59.02 o 
   5   8   4      221.74      180.16     87.90 o 
   6   8   4      397.26      351.61     84.81 o 
   7   8   4       71.04       49.88    123.61 o 
  -5   9   4       79.15       48.07    106.61 o 
  -4   9   4       23.07       18.79     51.34 o 
  -3   9   4      285.04      242.20     43.05 o 
  -2   9   4       39.85       38.50     59.67 o 
  -1   9   4      208.49      142.14     84.21 o 
   0   9   4        7.18        0.71     17.62 o 
   1   9   4       20.73       28.43     73.80 o 
   2   9   4      209.63      203.65     60.60 o 
   3   9   4        0.94       -3.81     48.82 o 
   4   9   4       11.52        5.56     35.73 o 
   5   9   4       61.03       46.94     90.89 o 
  -5  -9   5       22.52        5.47     31.04 o 
  -4  -9   5      395.48      360.07     81.83 o 
  -3  -9   5      188.34      164.30     39.11 o 
  -2  -9   5        1.03        2.54     33.96 o 
  -1  -9   5      282.19      281.33     53.47 o 
   0  -9   5       16.49       12.58     17.03 o 
   1  -9   5       43.84       40.78     59.63 o 
   2  -9   5      235.45      211.70     36.45 o 
   3  -9   5       57.93       41.17     57.82 o 
   4  -9   5      747.92      733.49     57.65 o 
  -7  -8   5        1.43       -1.29     31.46 o 
  -6  -8   5       74.32       47.60     88.84 o 
  -5  -8   5       91.87       68.87    184.95 o 
  -4  -8   5       83.23       44.87     81.24 o 
  -3  -8   5      457.95      452.14     61.06 o 
  -2  -8   5      191.77      203.46     28.92 o 
  -1  -8   5       80.62       66.75     77.82 o 
   0  -8   5      741.17      669.93     72.40 o 
   1  -8   5       20.45       21.16     23.78 o 
   2  -8   5      278.74      294.91     87.96 o 
   3  -8   5      198.08      173.03     42.85 o 
   4  -8   5      447.65      450.90     79.51 o 
   5  -8   5      208.44      243.40     48.47 o 
   6  -8   5       83.06       56.61     96.49 o 
   7  -8   5       90.80       69.07    112.12 o 
  -9  -7   5      160.17      174.62    205.02 o 
  -8  -7   5       97.96       47.10    127.49 o 
  -7  -7   5       97.96       74.46    189.49 o 
  -6  -7   5      281.11      255.86     95.59 o 
  -5  -7   5       79.29       60.71     79.84 o 
  -4  -7   5     1003.99      898.68    131.84 o 
  -3  -7   5      215.32      215.23     38.78 o 
  -2  -7   5      214.83      215.50     21.51 o 
  -1  -7   5      739.69      783.83     78.61 o 
   0  -7   5       78.47       67.63     74.18 o 
   1  -7   5      617.60      606.10     84.46 o 
   2  -7   5       58.72       70.79     54.39 o 
   3  -7   5      238.58      262.16     52.72 o 
   4  -7   5      220.89      226.25     38.44 o 
   5  -7   5       65.96       44.54     60.55 o 
   6  -7   5      233.71      229.76     43.30 o 
   7  -7   5       65.92       50.17     59.86 o 
   8  -7   5      143.59      113.09    121.37 o 
   9  -7   5       53.50       28.41     37.67 o 
 -10  -6   5      138.79       83.33    186.88 o 
  -8  -6   5       84.94       56.42    102.45 o 
  -7  -6   5      292.52      300.16     70.05 o 
  -6  -6   5       39.48       29.00     80.75 o 
  -5  -6   5      904.22      896.61    108.04 o 
  -4  -6   5      111.37      112.75     33.20 o 
  -3  -6   5      899.72      850.74     64.75 o 
  -2  -6   5      314.58      323.42     42.39 o 
  -1  -6   5        2.16        2.37     11.36 o 
   0  -6   5     1101.50     1151.41     72.59 o 
   1  -6   5      215.70      207.25     39.47 o 
   2  -6   5      223.20      256.67     39.60 o 
   3  -6   5      234.56      235.48     52.19 o 
   4  -6   5      109.98      129.00     51.05 o 
   5  -6   5      535.92      515.35     51.38 o 
   6  -6   5      165.14      139.53     43.86 o 
   7  -6   5       27.08       16.25     28.07 o 
   8  -6   5      246.99      259.78     49.62 o 
   9  -6   5      162.45      146.39     66.17 o 
  10  -6   5      237.22      254.05     66.16 o 
 -11  -5   5      324.02      340.64     68.75 o 
 -10  -5   5       49.43       36.13     75.62 o 
  -9  -5   5      423.50      460.29     90.76 o 
  -8  -5   5       77.69       77.43    136.76 o 
  -7  -5   5      159.19      167.13     53.11 o 
  -6  -5   5      216.56      217.58     73.94 o 
  -5  -5   5     1012.82     1022.76     50.77 o 
  -4  -5   5      823.25      835.53     38.02 o 
  -3  -5   5      136.26      128.78     11.11 o 
  -2  -5   5      854.37      911.07     47.23 o 
  -1  -5   5      721.70      750.27     43.28 o 
   0  -5   5      625.80      678.79     48.85 o 
   1  -5   5     1143.44     1235.00     78.70 o 
   2  -5   5      640.11      660.49     64.16 o 
   3  -5   5      411.43      408.32     41.63 o 
   4  -5   5     1015.25     1041.41     58.93 o 
   5  -5   5       63.84       44.17     61.09 o 
   6  -5   5      724.04      722.63     68.03 o 
   7  -5   5       91.10       92.34     34.50 o 
   8  -5   5     1052.66     1084.02    112.92 o 
   9  -5   5      363.76      377.88     70.16 o 
  10  -5   5      105.70      111.03     72.64 o 
  11  -5   5      302.17      327.18     83.72 o 
 -12  -4   5       42.64       30.03     75.86 o 
 -11  -4   5       10.41       18.04     61.16 o 
 -10  -4   5       98.99       86.40    132.72 o 
  -9  -4   5       52.13       42.06     69.40 o 
  -8  -4   5      133.67      135.50     91.83 o 
  -7  -4   5      183.73      197.67     50.59 o 
  -6  -4   5      171.34      171.47    128.34 o 
  -5  -4   5      565.21      587.76     69.05 o 
  -4  -4   5     1238.93     1270.19     68.80 o 
  -3  -4   5     1011.62      984.21     38.80 o 
  -2  -4   5      508.79      522.75     23.82 o 
  -1  -4   5      575.39      602.48     27.93 o 
   0  -4   5      737.92      762.12     35.78 o 
   1  -4   5       26.34      110.32     39.75 o 
   2  -4   5     1793.04     1740.48     64.34 o 
   3  -4   5      962.79      975.82     38.92 o 
   4  -4   5      426.21      419.18     24.33 o 
   5  -4   5     1649.29     1714.12    102.50 o 
   6  -4   5      682.24      611.48     57.43 o 
   7  -4   5      743.59      684.62     72.29 o 
   8  -4   5       12.96        8.27     26.16 o 
   9  -4   5       98.65       79.66    125.26 o 
  10  -4   5      266.94      348.89     65.92 o 
  11  -4   5       42.24       38.83     56.18 o 
  12  -4   5      388.78      382.20     90.83 o 
 -12  -3   5      188.24      164.55     48.61 o 
 -11  -3   5      298.27      285.89     69.56 o 
 -10  -3   5       63.29       63.52    110.88 o 
  -9  -3   5      765.39      820.06     93.71 o 
  -8  -3   5      148.33      148.03     58.49 o 
  -7  -3   5      227.65      228.54     57.22 o 
  -6  -3   5      125.58       99.60     34.27 o 
  -5  -3   5       29.36       46.10     64.27 o 
  -4  -3   5     1806.32     1820.37    160.08 o 
  -2  -3   5     1184.56     1219.27     35.01 o 
  -1  -3   5     2920.03     3065.51     74.26 o 
   0  -3   5      172.30      194.51     12.21 o 
   1  -3   5     1961.98     2017.94     49.17 o 
   2  -3   5     1029.69     1070.89     41.00 o 
   3  -3   5     1710.30     1655.65     52.65 o 
   4  -3   5      494.58      472.58     17.56 o 
   5  -3   5      157.83      160.85     50.00 o 
   6  -3   5     1603.46     1534.11    168.17 o 
   7  -3   5       30.44       28.76     78.12 o 
   8  -3   5      231.98      242.12     73.04 o 
   9  -3   5      381.58      370.19    118.43 o 
  10  -3   5      225.21      220.62     75.61 o 
  11  -3   5      548.14      557.70     88.08 o 
  12  -3   5       22.38       25.22     48.85 o 
 -13  -2   5       43.19       35.78     51.38 o 
 -12  -2   5      124.41       88.03     44.60 o 
 -11  -2   5       27.16       23.39     41.03 o 
 -10  -2   5      352.36      340.40     71.59 o 
  -9  -2   5       53.70       49.89     82.25 o 
  -8  -2   5      153.48      163.53     42.98 o 
  -7  -2   5      549.79      548.34     90.87 o 
  -6  -2   5      679.24      705.14     68.59 o 
  -5  -2   5     1649.98     1724.87    112.70 o 
  -2  -2   5     3410.14     3552.76    102.45 o 
  -1  -2   5     2775.03     2735.59     55.52 o 
   0  -2   5     1616.41     1715.93     39.84 o 
   1  -2   5     1068.00     1166.00     44.88 o 
   2  -2   5     3416.55     3551.43    144.09 o 
   3  -2   5     2135.74     2152.31     66.94 o 
   4  -2   5      678.53      645.17     22.91 o 
   5  -2   5     1621.57     1598.29     53.23 o 
   6  -2   5      250.13      232.87     50.08 o 
   7  -2   5     1751.28     1785.26    149.84 o 
   8  -2   5        8.13        6.85     34.91 o 
   9  -2   5      477.56      485.63     84.76 o 
  10  -2   5      296.94      312.00     80.02 o 
  11  -2   5       49.48       54.27     76.22 o 
  12  -2   5      298.94      324.29     86.46 o 
  13  -2   5      169.65      137.45    183.14 o 
 -13  -1   5      291.45      286.02     49.42 o 
 -12  -1   5       45.40       29.23     60.01 o 
 -11  -1   5      691.20      709.56    105.79 o 
 -10  -1   5        2.90        0.47     10.77 o 
  -9  -1   5      179.22      156.96     52.96 o 
  -8  -1   5      276.74      249.61     42.32 o 
  -7  -1   5       26.91       45.64     25.06 o 
  -6  -1   5     2036.07     1890.17    155.22 o 
  -5  -1   5       80.52       89.86     19.69 o 
  -4  -1   5     1755.61     1680.79     60.08 o 
  -3  -1   5      298.99      377.13     53.99 o 
  -2  -1   5     3120.05     3136.67     54.70 o 
  -1  -1   5     1076.92     1122.21     24.52 o 
   0  -1   5      664.69      680.92     34.37 o 
   1  -1   5     2331.28     2249.49     55.89 o 
   2  -1   5       23.55       87.67     56.68 o 
   3  -1   5     3177.81     3270.90     67.34 o 
   4  -1   5     1619.56     1640.16     51.16 o 
   5  -1   5      161.88      152.95     16.19 o 
   6  -1   5      994.10      917.90     46.25 o 
   7  -1   5      442.58      415.38     30.24 o 
   8  -1   5      177.89      245.86     36.15 o 
   9  -1   5      524.15      560.60     47.03 o 
  10  -1   5      199.99      218.56     79.19 o 
  11  -1   5      958.61      996.01    154.16 o 
  12  -1   5       87.10       72.39     99.62 o 
  13  -1   5      337.29      344.07    102.16 o 
 -13   0   5      137.71      137.30     36.99 o 
 -12   0   5      210.57      244.06     46.05 o 
 -11   0   5       98.56      105.18     64.84 o 
 -10   0   5      826.89      845.91    119.17 o 
  -9   0   5       12.12       19.54     20.29 o 
  -8   0   5      550.32      524.92     41.52 o 
  -7   0   5      267.43      299.38     30.08 o 
  -6   0   5      810.41      870.34     35.52 o 
  -5   0   5      548.52      525.42     30.44 o 
  -4   0   5       25.10       23.91     19.19 o 
  -3   0   5      483.47      473.54     21.53 o 
  -2   0   5     2808.97     2897.64     61.08 o 
  -1   0   5      139.81      154.18      8.58 o 
   0   0   5     1105.88     1047.31     25.33 o 
   1   0   5       44.03       43.71      8.49 o 
   2   0   5     6360.60     6802.38    131.65 o 
   3   0   5      293.58      294.53     15.09 o 
   4   0   5      810.81      901.03     29.33 o 
   5   0   5     3858.32     3802.32     92.40 o 
   6   0   5       53.58       57.58     12.23 o 
   7   0   5      736.44      756.63     37.10 o 
   8   0   5       57.30       71.92     23.41 o 
   9   0   5      454.89      438.86     41.93 o 
  10   0   5      628.85      686.92     67.29 o 
  11   0   5      116.87       78.87    139.27 o 
  12   0   5      466.55      516.63     93.84 o 
  13   0   5      108.00      146.88     53.07 o 
 -12   1   5       40.03       29.85     40.36 o 
 -11   1   5      678.16      656.26     80.90 o 
 -10   1   5        2.64        5.05     10.48 o 
  -9   1   5       62.12       55.07     62.77 o 
  -8   1   5      351.36      322.17     43.19 o 
  -7   1   5       56.79       73.01     14.95 o 
  -6   1   5     1873.24     1841.76     80.74 o 
  -5   1   5       79.33       76.78      9.60 o 
  -4   1   5     1829.10     1770.29     38.51 o 
  -3   1   5      357.09      408.79     56.77 o 
  -2   1   5     3191.32     3137.90     75.58 o 
  -1   1   5      903.75      905.99     43.41 o 
   0   1   5      609.05      618.44     19.21 o 
   1   1   5     2660.57     2692.03    113.05 o 
   2   1   5       79.87      146.24     23.96 o 
   3   1   5     3018.18     2900.84     60.40 o 
   4   1   5     2098.54     2127.91     72.06 o 
   5   1   5      186.52      174.87     12.31 o 
   6   1   5     1121.78     1040.53     45.34 o 
   7   1   5      386.35      369.43     22.23 o 
   8   1   5      240.75      471.64    105.62 o 
   9   1   5      547.92      521.78     74.70 o 
  10   1   5      196.06      235.91     40.30 o 
  11   1   5      937.24      951.73    107.28 o 
  12   1   5       73.54       68.69     90.57 o 
  13   1   5      278.57      271.33    107.88 o 
 -12   2   5       51.19       28.99     53.18 o 
 -11   2   5       27.23       36.24     45.58 o 
 -10   2   5      313.52      331.67     54.43 o 
  -9   2   5       55.05       71.50     37.09 o 
  -8   2   5      165.08      171.22     34.50 o 
  -7   2   5      671.19      683.94     38.79 o 
  -6   2   5      699.89      663.63     31.78 o 
  -5   2   5     1592.46     1498.91     94.47 o 
  -4   2   5      450.26      467.10     28.49 o 
  -3   2   5      404.72      372.08     30.16 o 
  -2   2   5     3499.91     3512.23     59.40 o 
  -1   2   5     2910.17     2981.10     82.11 o 
   0   2   5     2411.50     2320.30     94.35 o 
   1   2   5      985.15     1098.71     53.53 o 
   2   2   5     3092.63     3274.26    140.53 o 
   3   2   5     1988.81     2050.35     72.46 o 
   4   2   5      738.82      732.55     39.62 o 
   5   2   5     1683.64     1624.09     84.73 o 
   6   2   5      236.59      240.23     30.08 o 
   7   2   5     1587.05     1666.02     95.87 o 
   8   2   5       27.31       17.24     34.68 o 
   9   2   5      418.23      432.45     55.94 o 
  10   2   5      348.20      359.26     55.81 o 
  11   2   5       50.82       39.63     56.48 o 
  12   2   5      316.64      348.37     51.81 o 
  13   2   5      187.03      200.60     59.39 o 
 -13   3   5      330.71      300.62     64.73 o 
 -12   3   5      218.97      223.39     67.58 o 
 -11   3   5      419.41      357.19     41.60 o 
 -10   3   5       61.50       56.89     64.41 o 
  -9   3   5      852.16      795.20     66.85 o 
  -8   3   5      181.22      181.78     48.85 o 
  -7   3   5      234.35      217.91     37.67 o 
  -6   3   5      152.14      139.46     21.81 o 
  -5   3   5       29.05       45.85     37.71 o 
  -4   3   5     2054.70     1987.25    100.29 o 
  -3   3   5      558.77      679.68     37.54 o 
  -2   3   5     1008.79     1091.28     94.46 o 
  -1   3   5     3035.52     3146.74     76.73 o 
   0   3   5      148.86      166.28     13.93 o 
   1   3   5     1848.07     1934.56     52.02 o 
   2   3   5     1193.45     1185.90     51.86 o 
   3   3   5     1540.58     1432.09     85.53 o 
   4   3   5      630.42      680.65     48.41 o 
   5   3   5      156.71      166.23     26.99 o 
   6   3   5     1164.46     1133.17     74.42 o 
   7   3   5       68.77       75.53     72.23 o 
   8   3   5      240.60      299.06     62.16 o 
   9   3   5      400.17      433.55     68.43 o 
  10   3   5      198.77      243.98     47.23 o 
  11   3   5      490.16      518.62     89.56 o 
  12   3   5       22.60       34.33     55.18 o 
 -12   4   5       18.29       19.90     51.28 o 
 -11   4   5        7.42       10.97     44.28 o 
 -10   4   5       71.06       88.59     36.38 o 
  -9   4   5       60.89       93.75    171.65 o 
  -8   4   5      219.05      221.80     30.80 o 
  -7   4   5      150.83      178.90     92.70 o 
  -6   4   5      186.86      205.00     49.26 o 
  -5   4   5      671.24      745.61     67.82 o 
  -4   4   5     1159.66     1146.06     68.25 o 
  -3   4   5     1127.32     1208.99     71.49 o 
  -2   4   5      395.11      513.95     37.49 o 
  -1   4   5      735.77      705.28     59.06 o 
   0   4   5      929.68      967.88     64.29 o 
   1   4   5       21.41       74.50     36.08 o 
   2   4   5     1690.58     1567.87     71.75 o 
   3   4   5      881.93     1000.23     93.16 o 
   4   4   5      469.26      602.58    108.23 o 
   5   4   5     1669.12     1515.88    161.54 o 
   6   4   5      696.30      621.39     91.98 o 
   7   4   5     1028.16     1012.50    117.99 o 
   8   4   5        7.46       15.54     33.84 o 
   9   4   5       89.94      107.52    197.13 o 
  10   4   5      296.10      390.01     72.12 o 
  11   4   5       45.15       38.78     64.55 o 
  12   4   5      406.15      415.82     87.82 o 
 -11   5   5      335.05      338.14     62.42 o 
 -10   5   5       48.79       38.10     85.22 o 
  -9   5   5      509.85      473.06     56.15 o 
  -8   5   5       83.28       75.61     72.76 o 
  -7   5   5      190.31      200.67     28.51 o 
  -6   5   5      152.43      142.09     37.47 o 
  -5   5   5     1005.23      987.06     69.04 o 
  -4   5   5     1033.97      926.54     73.80 o 
  -3   5   5       86.35      101.72     56.24 o 
  -2   5   5      724.67      752.62     72.34 o 
  -1   5   5      749.21      853.12     60.60 o 
   0   5   5      582.84      679.07     48.86 o 
   1   5   5     1361.28     1378.03     89.65 o 
   2   5   5      730.43      808.68     55.14 o 
   3   5   5      329.08      311.92     43.43 o 
   4   5   5     1082.67     1035.40    110.18 o 
   5   5   5       54.06       28.42     49.63 o 
   6   5   5      553.03      536.71     76.47 o 
   7   5   5      115.50       94.13    151.73 o 
   8   5   5     1058.41     1037.15    230.70 o 
   9   5   5      396.12      394.95     77.46 o 
  10   5   5      111.29      114.74    176.78 o 
  11   5   5      237.21      270.09     82.68 o 
 -10   6   5      128.14      163.75     55.98 o 
  -9   6   5       75.51       56.78    127.83 o 
  -8   6   5       80.72       71.62     25.51 o 
  -7   6   5      263.86      287.46     35.31 o 
  -6   6   5       29.53       30.26     40.92 o 
  -5   6   5      868.89      806.81     66.76 o 
  -4   6   5      102.92       96.09     36.64 o 
  -3   6   5      904.98      880.05     83.74 o 
  -2   6   5      488.33      460.39     59.55 o 
  -1   6   5       13.96       22.67     24.02 o 
   0   6   5     1242.47     1293.00     72.26 o 
   1   6   5      249.28      230.54     31.20 o 
   2   6   5      199.14      220.52     52.64 o 
   3   6   5      296.32      344.46     47.56 o 
   4   6   5       98.58      129.42    129.10 o 
   5   6   5      587.69      567.32    100.49 o 
   6   6   5      152.71      174.19     54.95 o 
   7   6   5       98.09       77.17    140.67 o 
   8   6   5      254.16      238.41    149.62 o 
   9   6   5      209.68      212.16    109.02 o 
  10   6   5      132.64      110.40    205.28 o 
  -9   7   5      145.83      152.57    138.69 o 
  -8   7   5      119.69       82.24    137.19 o 
  -7   7   5       94.25       68.00    137.65 o 
  -6   7   5      316.05      304.82     42.91 o 
  -5   7   5       76.91       48.65     61.30 o 
  -4   7   5      948.25      906.48     89.05 o 
  -3   7   5      217.06      206.28     39.17 o 
  -2   7   5      280.10      268.00     49.81 o 
  -1   7   5      786.81      809.59     80.07 o 
   0   7   5       88.89       86.41     25.60 o 
   1   7   5      716.60      743.45     86.16 o 
   2   7   5       79.05       88.77     65.21 o 
   3   7   5      244.29      243.16     92.19 o 
   4   7   5      200.11      274.05     77.52 o 
   5   7   5       75.53       68.64    127.96 o 
   6   7   5      142.27      110.56    141.67 o 
   7   7   5      100.07       72.64    131.29 o 
   8   7   5       92.91       83.01    175.25 o 
   9   7   5      113.05       70.86    183.46 o 
  -7   8   5        5.92        6.84     39.08 o 
  -6   8   5       98.28       82.87    124.19 o 
  -5   8   5      144.93      128.36     29.11 o 
  -4   8   5       71.70       53.74     68.13 o 
  -3   8   5      575.28      505.50     63.27 o 
  -2   8   5      197.80      192.97     31.25 o 
  -1   8   5       88.87       65.41     72.73 o 
   0   8   5      743.73      673.76     75.65 o 
   1   8   5       17.12       17.37     21.96 o 
   2   8   5      218.36      215.90    224.41 o 
   3   8   5      200.22      183.98    166.84 o 
   4   8   5      385.81      320.45     66.23 o 
   5   8   5      236.11      208.53     64.27 o 
   6   8   5       76.18       50.63    125.16 o 
   7   8   5      101.27       77.73    167.43 o 
  -5   9   5       21.36       16.72     44.00 o 
  -4   9   5      336.00      275.68     48.69 o 
  -3   9   5      168.84      140.49     30.22 o 
  -2   9   5       12.03       11.24     24.60 o 
  -1   9   5      310.76      298.83     39.20 o 
   0   9   5       17.12       17.83     38.36 o 
   1   9   5       22.56       51.31    138.74 o 
   2   9   5      262.99      224.60     56.50 o 
   3   9   5       25.25       19.18     54.52 o 
   4   9   5      690.67      675.52    107.45 o 
  -4  -9   6        6.64        5.20     32.06 o 
  -3  -9   6      299.20      304.39     58.02 o 
  -2  -9   6       14.14       16.54     27.75 o 
  -1  -9   6       98.85       64.15     87.59 o 
   0  -9   6      320.67      279.16     49.35 o 
   1  -9   6       13.05        8.95     13.32 o 
   2  -9   6      704.39      759.01     68.20 o 
   3  -9   6       82.23       46.45     83.75 o 
  -6  -8   6       40.56       17.56     52.63 o 
  -5  -8   6      282.08      273.45     88.30 o 
  -4  -8   6       89.02       62.34     85.37 o 
  -3  -8   6       92.31       71.26     96.79 o 
  -2  -8   6       53.12       53.37     80.64 o 
  -1  -8   6      159.68      150.77     86.40 o 
   0  -8   6      186.58      165.17    100.39 o 
   1  -8   6      161.04      145.23     30.51 o 
   2  -8   6       11.26       11.82     21.27 o 
   3  -8   6      167.42      184.25     45.76 o 
   4  -8   6       95.91       85.37     84.70 o 
   5  -8   6       83.21       45.14     49.17 o 
   6  -8   6      200.35      188.51     47.37 o 
   7  -8   6        9.72        3.84     30.74 o 
  -9  -7   6        4.07        3.12     24.30 o 
  -8  -7   6      366.21      305.58     93.46 o 
  -7  -7   6      133.12       90.88    177.06 o 
  -6  -7   6      758.54      683.07    120.43 o 
  -5  -7   6      694.75      591.91     93.24 o 
  -4  -7   6        5.21        8.75     20.95 o 
  -3  -7   6      476.88      515.78     64.34 o 
  -2  -7   6        0.96        0.50     11.29 o 
  -1  -7   6      230.10      210.97     31.69 o 
   0  -7   6       64.04       60.89     51.16 o 
   1  -7   6       87.07       64.50     69.63 o 
   2  -7   6      105.60      101.77     93.68 o 
   3  -7   6      534.02      560.18     75.31 o 
   4  -7   6      860.70      874.00     84.72 o 
   5  -7   6      214.65      219.16    116.66 o 
   6  -7   6       93.72       71.67     87.83 o 
   7  -7   6      346.71      325.83     61.01 o 
   8  -7   6       94.38       72.03    119.31 o 
 -10  -6   6       53.01       42.06     57.00 o 
  -9  -6   6      143.71      136.46    187.34 o 
  -8  -6   6        1.87        4.97     24.76 o 
  -7  -6   6      149.84      115.97    182.64 o 
  -6  -6   6       11.37       11.10     31.15 o 
  -5  -6   6      704.20      576.08     93.17 o 
  -4  -6   6      417.97      391.80     55.95 o 
  -3  -6   6      546.14      556.13     53.05 o 
  -2  -6   6     1181.06     1213.56     93.51 o 
  -1  -6   6      368.45      371.08     39.05 o 
   0  -6   6      212.26      212.53     48.44 o 
   1  -6   6      986.02      994.25     78.42 o 
   2  -6   6      122.96      118.41     48.23 o 
   3  -6   6      941.75      960.38    111.06 o 
   4  -6   6      341.56      358.69     53.63 o 
   5  -6   6       46.95       42.47     47.43 o 
   6  -6   6      676.16      674.73     84.73 o 
   7  -6   6       52.11       35.70     53.56 o 
   8  -6   6      181.45      185.75     46.68 o 
   9  -6   6      349.75      310.11     59.54 o 
  10  -6   6       57.37       64.64    158.79 o 
 -11  -5   6       43.70       34.13     72.05 o 
 -10  -5   6      255.02      252.54     63.49 o 
  -9  -5   6       18.91       16.36     43.92 o 
  -8  -5   6      508.64      507.69     80.77 o 
  -7  -5   6      261.34      259.65     81.97 o 
  -6  -5   6      547.12      475.45     69.48 o 
  -5  -5   6     1673.36     1580.16    163.70 o 
  -4  -5   6      488.94      511.31     35.16 o 
  -3  -5   6     1043.60     1037.01     47.14 o 
  -2  -5   6      211.23      209.07     27.08 o 
  -1  -5   6      880.86      921.57     49.04 o 
   0  -5   6      845.29      862.78     55.76 o 
   1  -5   6       95.94      111.32     22.64 o 
   2  -5   6      703.26      734.95     62.52 o 
   3  -5   6      281.91      279.51     27.93 o 
   4  -5   6      222.15      237.58     30.51 o 
   5  -5   6      444.67      451.56     50.39 o 
   6  -5   6      180.90      206.99     40.36 o 
   7  -5   6      317.82      326.54     70.87 o 
   8  -5   6       38.15       37.65     51.39 o 
   9  -5   6      373.78      352.38     80.57 o 
  10  -5   6      292.19      294.22     79.32 o 
  11  -5   6      113.40       79.20    161.61 o 
 -12  -4   6      157.35      132.26     45.23 o 
 -11  -4   6      129.60      147.14     56.53 o 
 -10  -4   6       30.21       20.49     45.06 o 
  -9  -4   6      444.56      450.04     86.76 o 
  -8  -4   6       34.02       35.45     58.78 o 
  -7  -4   6      466.35      470.23     70.43 o 
  -6  -4   6     1350.70     1322.96    114.97 o 
  -5  -4   6      396.72      361.36     75.62 o 
  -3  -4   6      156.15      178.10     61.06 o 
  -2  -4   6      881.55      888.14     41.06 o 
  -1  -4   6     1064.88     1123.28     54.44 o 
   0  -4   6      352.31      393.23     35.01 o 
   1  -4   6     2188.54     2237.13    115.37 o 
   2  -4   6       84.79      152.03     25.87 o 
   3  -4   6     1505.03     1571.90     58.78 o 
   4  -4   6      575.32      587.05     27.67 o 
   5  -4   6      769.23      696.01     58.56 o 
   6  -4   6      614.89      546.02     64.58 o 
   7  -4   6      115.37      102.54    138.52 o 
   8  -4   6      473.36      520.66     83.19 o 
   9  -4   6       73.16       79.99    159.82 o 
  10  -4   6       14.34       15.17     39.72 o 
  11  -4   6      192.75      208.77     63.37 o 
  12  -4   6       10.52       14.20     51.94 o 
 -13  -3   6       24.28       28.77     53.09 o 
 -12  -3   6      196.41      171.52    141.98 o 
 -11  -3   6      208.92      198.42     54.69 o 
 -10  -3   6      151.34      149.41     39.35 o 
  -9  -3   6      148.53      144.78     42.29 o 
  -8  -3   6      619.62      639.28    122.29 o 
  -7  -3   6      138.84      158.47     98.61 o 
  -6  -3   6     1310.94     1380.62    137.36 o 
  -5  -3   6     2013.04     2233.58    165.58 o 
  -3  -3   6     1942.17     2038.64    126.95 o 
  -2  -3   6      712.03      750.10     43.03 o 
  -1  -3   6      649.29      642.86     35.57 o 
   0  -3   6     2653.35     2678.67     68.82 o 
   1  -3   6      371.03      410.32     17.97 o 
   2  -3   6     1818.05     1917.00     68.51 o 
   3  -3   6      829.35      804.60     32.60 o 
   4  -3   6      461.21      463.69     32.24 o 
   5  -3   6      825.00      752.59     78.57 o 
   6  -3   6      256.67      205.24     56.95 o 
   7  -3   6     2319.59     2294.36    156.04 o 
   8  -3   6       21.00       14.10     34.39 o 
   9  -3   6      547.22      499.47    118.52 o 
  10  -3   6      436.74      395.44     75.97 o 
  11  -3   6       83.18       78.54    130.68 o 
  12  -3   6      371.38      343.12     87.29 o 
 -13  -2   6       86.83       75.07    192.16 o 
 -12  -2   6      417.87      443.65    124.42 o 
 -11  -2   6      177.37      172.91     70.55 o 
 -10  -2   6      142.06      148.05     37.81 o 
  -9  -2   6      670.28      695.94     77.72 o 
  -8  -2   6       25.42       17.92     22.45 o 
  -7  -2   6     1494.59     1558.00    158.32 o 
  -6  -2   6      669.04      717.43     68.89 o 
  -5  -2   6      261.37      284.52     34.48 o 
  -3  -2   6      106.38      133.92     41.43 o 
  -2  -2   6      791.29      903.55     29.93 o 
  -1  -2   6     1168.09     1177.07     31.87 o 
   0  -2   6      134.01      119.17      9.66 o 
   1  -2   6     2271.98     2328.75     45.26 o 
   2  -2   6      391.30      480.82     38.67 o 
   3  -2   6      378.56      364.84     18.08 o 
   4  -2   6     2029.86     1921.22     67.76 o 
   5  -2   6      463.19      456.30     28.70 o 
   6  -2   6      316.92      318.55     16.26 o 
   7  -2   6      119.05      120.36    132.12 o 
   8  -2   6      561.36      592.52     89.08 o 
   9  -2   6      167.71      162.63     55.30 o 
  10  -2   6      201.71      202.88    117.32 o 
  11  -2   6      559.79      623.76     97.35 o 
  12  -2   6       17.35       17.97     65.88 o 
  13  -2   6      590.50      631.74    107.32 o 
 -13  -1   6      397.84      358.95     77.14 o 
 -12  -1   6       48.88       46.09     64.45 o 
 -11  -1   6      187.16      199.76     57.08 o 
 -10  -1   6      729.33      685.11     68.53 o 
  -9  -1   6       14.08       16.80     16.73 o 
  -8  -1   6     1777.97     1869.29    117.60 o 
  -7  -1   6      287.91      289.04     28.42 o 
  -6  -1   6      937.53      939.84     61.09 o 
  -5  -1   6     1886.27     1941.31     86.15 o 
  -4  -1   6        9.48        5.07     20.63 o 
  -3  -1   6     2850.72     2797.59     90.67 o 
  -2  -1   6     5893.74     6281.99    118.04 o 
  -1  -1   6     1108.36     1143.53     33.63 o 
   0  -1   6     5999.60     6140.83    173.82 o 
   1  -1   6      179.99      196.32     14.14 o 
   2  -1   6     3716.04     3638.32    148.71 o 
   3  -1   6     1474.42     1505.98     58.96 o 
   4  -1   6      407.17      357.53     21.31 o 
   5  -1   6     1177.25     1180.58     55.67 o 
   6  -1   6      158.54      165.06     21.38 o 
   7  -1   6      648.98      668.90     51.52 o 
   8  -1   6      157.09      155.74     23.11 o 
   9  -1   6      573.96      625.47     83.82 o 
  10  -1   6      411.59      415.98     92.22 o 
  11  -1   6        7.77       18.27     44.84 o 
  12  -1   6      196.61      205.83     60.49 o 
  13  -1   6      142.38       76.67    131.38 o 
 -13   0   6        5.44        4.04     14.05 o 
 -12   0   6       38.00       49.30     63.61 o 
 -11   0   6       75.54      123.03    144.96 o 
 -10   0   6       31.31       55.80     49.65 o 
  -9   0   6      102.71      173.31    161.54 o 
  -8   0   6       20.16       24.99     26.42 o 
  -7   0   6     2387.45     2358.51    127.32 o 
  -6   0   6     2399.82     2405.13     97.46 o 
  -5   0   6      258.11      262.67     20.52 o 
  -4   0   6     3570.68     3554.48    103.83 o 
  -3   0   6      378.38      407.84     26.12 o 
  -2   0   6     3164.67     3090.90     88.12 o 
  -1   0   6      317.29      402.61     17.80 o 
   0   0   6     2648.99     2823.29    104.44 o 
   1   0   6      482.26      464.22     16.71 o 
   2   0   6     1200.17     1364.37     50.62 o 
   3   0   6     1887.69     1805.43     52.44 o 
   4   0   6     1492.49     1485.37     43.26 o 
   5   0   6      449.72      492.79     26.25 o 
   6   0   6      615.45      639.70     34.37 o 
   7   0   6      179.80      184.10     21.56 o 
   8   0   6      730.01      746.28     45.09 o 
   9   0   6      275.95      308.45     38.02 o 
  10   0   6      663.19      618.71    139.33 o 
  11   0   6      353.26      381.12     93.28 o 
  13   0   6      282.97      336.20     84.27 o 
 -13   1   6      438.11      391.21     78.45 o 
 -12   1   6       82.55       73.59    101.79 o 
 -11   1   6      155.75      152.49     79.12 o 
 -10   1   6      919.91      816.92    117.68 o 
  -9   1   6       14.21       23.94     52.45 o 
  -8   1   6     1745.49     1706.17    201.29 o 
  -7   1   6      425.43      405.05     35.57 o 
  -6   1   6     1099.02     1000.96     56.82 o 
  -5   1   6     1869.83     1889.28     53.69 o 
  -4   1   6       11.15       10.04      6.47 o 
  -3   1   6     2518.78     2349.06     97.42 o 
  -2   1   6     5941.07     6352.34    146.88 o 
  -1   1   6     1183.47     1109.57     35.64 o 
   0   1   6     5709.62     5811.88    112.07 o 
   1   1   6      147.40      183.82     23.09 o 
   2   1   6     3508.83     3676.56    126.72 o 
   3   1   6     1325.12     1438.51     50.54 o 
   4   1   6      357.54      344.05     17.40 o 
   5   1   6     1066.72     1083.73     43.44 o 
   6   1   6      137.50      151.12     17.93 o 
   7   1   6      610.62      654.42     44.89 o 
   8   1   6      177.22      196.30     47.20 o 
   9   1   6      561.79      593.01     51.43 o 
  10   1   6      420.60      481.33     70.39 o 
  11   1   6       17.62        1.22     24.89 o 
  12   1   6      227.35      246.77     74.29 o 
  13   1   6      156.32       81.37    232.86 o 
 -12   2   6      406.70      438.26    107.10 o 
 -11   2   6      148.55      151.41     39.58 o 
 -10   2   6      174.80      156.14     66.38 o 
  -9   2   6      540.56      578.83     48.52 o 
  -8   2   6       20.68        6.02     13.36 o 
  -7   2   6     1351.30     1336.32     56.55 o 
  -6   2   6      553.54      561.65     54.00 o 
  -5   2   6      348.90      365.58     29.93 o 
  -4   2   6     3761.62     3638.96    146.89 o 
  -3   2   6      102.33      112.36      5.66 o 
  -2   2   6     1233.50     1248.56     43.88 o 
  -1   2   6      871.40      878.90     30.50 o 
   0   2   6       68.74       57.12      9.57 o 
   1   2   6     2414.35     2302.40     57.18 o 
   2   2   6      377.37      416.81     36.17 o 
   3   2   6      471.88      450.61     45.25 o 
   4   2   6     2009.82     2277.54    103.15 o 
   5   2   6      434.66      416.37     46.71 o 
   6   2   6      325.08      313.14     44.03 o 
   7   2   6      109.66      130.89     45.01 o 
   8   2   6      624.14      638.94     58.93 o 
   9   2   6      219.73      258.57     40.02 o 
  10   2   6      219.98      189.98     30.60 o 
  11   2   6      571.74      665.92     72.33 o 
  12   2   6       18.03       -1.22     52.87 o 
  13   2   6      528.93      627.76     88.44 o 
 -12   3   6      166.28      160.35     42.18 o 
 -11   3   6      166.74      166.69     35.30 o 
 -10   3   6      220.92      224.30     40.04 o 
  -9   3   6      148.97      139.98     34.85 o 
  -8   3   6      641.04      671.68     63.65 o 
  -7   3   6      188.16      201.75     34.06 o 
  -6   3   6     1384.03     1404.91     85.10 o 
  -5   3   6     1902.13     1889.30    150.38 o 
  -4   3   6       66.01       77.87     76.86 o 
  -3   3   6     1727.12     1525.21     77.97 o 
  -2   3   6      625.94      746.18     46.95 o 
  -1   3   6      603.95      600.95     26.80 o 
   0   3   6     2668.96     2597.87     71.62 o 
   1   3   6      347.41      354.70     27.77 o 
   2   3   6     1525.67     1459.74     84.08 o 
   3   3   6      752.40      846.14     72.40 o 
   4   3   6      340.70      315.76     37.71 o 
   5   3   6      990.82      919.99     70.39 o 
   6   3   6      235.70      207.08     37.44 o 
   7   3   6     2536.42     2554.86    157.17 o 
   8   3   6       26.04       20.83     26.39 o 
   9   3   6      523.13      554.91     60.91 o 
  10   3   6      503.41      495.83     59.10 o 
  11   3   6      116.85      139.16     55.03 o 
  12   3   6      331.94      322.05     65.58 o 
 -12   4   6      139.15      109.44    120.67 o 
 -11   4   6      115.19       86.27    168.60 o 
 -10   4   6       34.20       37.07     49.91 o 
  -9   4   6      339.34      337.96     48.30 o 
  -8   4   6       32.53       36.58     31.81 o 
  -7   4   6      305.81      294.99     58.87 o 
  -6   4   6     1169.12     1125.81     89.18 o 
  -5   4   6      364.45      414.99     65.71 o 
  -4   4   6     1663.82     1526.48    143.29 o 
  -3   4   6      160.94      317.44     43.21 o 
  -2   4   6      870.20      787.26     58.38 o 
  -1   4   6     1118.70     1267.41     56.54 o 
   0   4   6      290.96      335.94     38.85 o 
   1   4   6     2081.08     2104.11    106.66 o 
   2   4   6       79.73      183.07     43.76 o 
   3   4   6     1672.29     1448.29    146.44 o 
   4   4   6      569.65      657.70     73.07 o 
   5   4   6      951.99      916.79     81.60 o 
   6   4   6      398.68      383.87     55.44 o 
   7   4   6      108.78       89.60    116.06 o 
   8   4   6      478.23      538.76    114.04 o 
   9   4   6       34.13       44.53     71.99 o 
  10   4   6       13.18       16.17     39.55 o 
  11   4   6      197.50      220.19    140.43 o 
  12   4   6        9.71       13.03     46.75 o 
 -11   5   6       23.24       14.41     53.38 o 
 -10   5   6      281.39      305.88     67.14 o 
  -9   5   6       19.36       38.46     83.24 o 
  -8   5   6      445.08      429.22     50.43 o 
  -7   5   6      311.73      312.37     48.91 o 
  -6   5   6      490.95      458.27     44.38 o 
  -5   5   6     1494.08     1418.85    102.18 o 
  -4   5   6      476.04      441.10     38.37 o 
  -3   5   6      868.34      799.55     61.07 o 
  -2   5   6      278.21      317.24     80.65 o 
  -1   5   6     1112.27     1155.70     70.78 o 
   0   5   6      843.35      964.96     72.04 o 
   1   5   6       86.10      163.44     31.41 o 
   2   5   6      766.23      711.78     51.80 o 
   3   5   6      192.19      320.72     82.18 o 
   4   5   6      142.46      158.00    199.23 o 
   5   5   6      336.95      311.08    146.90 o 
   6   5   6      190.04      232.58     53.99 o 
   7   5   6      425.10      470.51    114.98 o 
   8   5   6       16.93       27.12     50.90 o 
   9   5   6      339.95      341.07    117.33 o 
  10   5   6      312.66      303.13     76.63 o 
  11   5   6      109.25       59.89    150.08 o 
 -10   6   6       41.28       26.17     43.55 o 
  -9   6   6      112.62      106.52    208.65 o 
  -8   6   6        0.72        5.81     11.59 o 
  -7   6   6      153.23      132.24     25.04 o 
  -6   6   6        9.54       12.62     21.23 o 
  -5   6   6      775.63      738.04     88.81 o 
  -4   6   6      621.82      596.39     52.50 o 
  -3   6   6      505.79      547.36     63.64 o 
  -2   6   6     1288.48     1274.94     95.70 o 
  -1   6   6      273.09      391.69     56.13 o 
   0   6   6      147.39      160.84     35.68 o 
   1   6   6      879.24      890.76     76.97 o 
   2   6   6      106.18      186.25     53.63 o 
   3   6   6      998.12      951.00     63.22 o 
   4   6   6      314.85      288.09    174.66 o 
   5   6   6       96.78       79.53     44.10 o 
   6   6   6      815.31      828.98    116.91 o 
   7   6   6       51.52       31.89    104.32 o 
   8   6   6      109.99      103.39    225.86 o 
   9   6   6      384.98      379.56     66.24 o 
  10   6   6       85.74       77.36    184.89 o 
  -9   7   6        4.19       -6.31     50.45 o 
  -8   7   6      352.10      363.78     71.53 o 
  -7   7   6      152.43      130.22     86.23 o 
  -6   7   6      654.88      614.71     66.56 o 
  -5   7   6      578.54      551.54     62.82 o 
  -4   7   6        6.00        8.67     34.64 o 
  -3   7   6      327.75      320.90     51.41 o 
  -2   7   6        6.84       12.98     21.71 o 
  -1   7   6      231.01      208.52     28.55 o 
   0   7   6       65.78       60.42     62.31 o 
   1   7   6       77.29       73.03     68.26 o 
   2   7   6       73.92       78.49     47.53 o 
   3   7   6      484.10      533.11     93.97 o 
   4   7   6      665.43      527.22     99.05 o 
   5   7   6      173.50      162.85     60.64 o 
   6   7   6      105.52       75.30    136.86 o 
   7   7   6      355.71      300.11    131.69 o 
   8   7   6       90.98       66.31    130.02 o 
  -7   8   6       54.70       41.78     83.44 o 
  -6   8   6       12.69       17.24     38.80 o 
  -5   8   6      327.69      285.60     64.94 o 
  -4   8   6       63.90       52.32     62.21 o 
  -3   8   6       84.04       59.50     90.07 o 
  -2   8   6       64.36       46.93     63.18 o 
  -1   8   6      153.23      155.24     28.89 o 
   0   8   6      150.35      141.43     27.44 o 
   1   8   6       82.69       82.43     38.96 o 
   2   8   6       16.28       17.72     27.61 o 
   3   8   6      237.08      279.83     73.61 o 
   4   8   6       46.30       23.54     67.68 o 
   5   8   6      125.76       58.24    103.09 o 
   6   8   6      271.53      225.87     59.43 o 
   7   8   6       11.67       20.30     38.68 o 
  -4   9   6        7.27        9.81     16.39 o 
  -3   9   6      320.81      288.99     53.89 o 
  -2   9   6       19.66       25.70     40.91 o 
  -1   9   6       89.85       69.53     48.53 o 
   0   9   6      374.84      355.99     88.38 o 
   1   9   6       16.28       16.79     35.79 o 
   2   9   6      677.97      694.72    134.15 o 
   3   9   6      114.66       81.45    276.88 o 
  -3  -9   7       50.62       24.76     31.10 o 
  -2  -9   7       73.08       52.03     60.73 o 
  -1  -9   7       96.24       77.01    101.13 o 
   0  -9   7      182.63      163.89    179.83 o 
   1  -9   7       25.56       19.44     30.99 o 
   2  -9   7       38.92       20.18     38.42 o 
  -6  -8   7       89.03       79.12    109.21 o 
  -5  -8   7      587.51      540.01     89.06 o 
  -4  -8   7       46.09       27.82     41.40 o 
  -3  -8   7      673.10      616.41     87.87 o 
  -2  -8   7       45.68       31.89     63.33 o 
  -1  -8   7      187.54      209.87     58.18 o 
   0  -8   7      285.61      283.32     43.72 o 
   1  -8   7       67.39       63.34     88.94 o 
   2  -8   7      133.94      160.59     44.09 o 
   3  -8   7      168.79      162.23     54.02 o 
   4  -8   7       54.24       40.22     65.76 o 
   5  -8   7       32.99       31.69     50.99 o 
   6  -8   7       70.51       52.18     89.42 o 
  -8  -7   7        4.10       10.19     36.69 o 
  -7  -7   7      286.20      196.60     64.32 o 
  -6  -7   7      111.98       91.75     97.59 o 
  -5  -7   7       73.80       74.36     70.52 o 
  -4  -7   7      466.62      391.47     62.77 o 
  -3  -7   7       70.32       67.35     86.78 o 
  -2  -7   7      273.57      304.75     64.37 o 
  -1  -7   7      457.04      417.97     47.38 o 
   0  -7   7      242.93      269.69     54.93 o 
   1  -7   7      716.95      698.30     83.35 o 
   2  -7   7      665.98      686.25     84.54 o 
   3  -7   7      776.65      810.15     81.49 o 
   4  -7   7       49.85       26.63     32.31 o 
   5  -7   7      561.38      581.40     67.46 o 
   6  -7   7      367.66      359.61     55.50 o 
   7  -7   7      119.22       81.76    125.64 o 
   8  -7   7      261.06      208.88     98.52 o 
 -10  -6   7       52.71       27.61    104.97 o 
  -9  -6   7      101.02       83.76    182.36 o 
  -8  -6   7      175.17      173.14     58.15 o 
  -7  -6   7       83.56       57.85    122.59 o 
  -6  -6   7      248.35      203.04     56.61 o 
  -5  -6   7      350.04      279.30     56.84 o 
  -4  -6   7      200.73      165.41     40.62 o 
  -3  -6   7       89.34       98.66     23.98 o 
  -2  -6   7      389.77      396.00     41.61 o 
  -1  -6   7      274.12      298.09     60.57 o 
   0  -6   7      479.10      527.22     54.15 o 
   1  -6   7       57.82       56.57     68.30 o 
   2  -6   7      144.00      159.82     33.97 o 
   3  -6   7       87.34       93.63     20.04 o 
   4  -6   7      597.23      607.12     69.89 o 
   5  -6   7       82.58       58.14     71.60 o 
   6  -6   7      150.29      150.60     45.46 o 
   7  -6   7      612.59      557.49     92.93 o 
   8  -6   7       19.11       16.39     40.47 o 
   9  -6   7      377.82      319.84    149.18 o 
 -11  -5   7       12.07       -2.65     42.23 o 
 -10  -5   7      169.95      178.70    170.30 o 
  -9  -5   7      397.97      385.48     73.60 o 
  -8  -5   7       76.99       49.18     98.65 o 
  -7  -5   7      729.88      650.03    102.93 o 
  -6  -5   7      982.25      915.68    135.05 o 
  -5  -5   7      549.32      491.80     76.45 o 
  -4  -5   7      539.35      588.29     88.68 o 
  -3  -5   7      249.44      229.83     24.46 o 
  -2  -5   7     1116.52     1219.81     81.97 o 
  -1  -5   7      104.94       99.28     22.67 o 
   0  -5   7      423.74      459.03     48.37 o 
   1  -5   7      407.81      395.75     57.21 o 
   2  -5   7       16.14       14.24     20.31 o 
   3  -5   7     1114.39     1170.07     56.13 o 
   4  -5   7      337.86      289.47     44.03 o 
   5  -5   7       27.24       31.76     39.19 o 
   6  -5   7      770.10      628.30     99.20 o 
   7  -5   7      181.07      138.00     79.80 o 
   8  -5   7      763.32      771.68    110.52 o 
   9  -5   7      122.67       98.03    232.11 o 
  10  -5   7      125.57      107.75    214.99 o 
 -12  -4   7       15.32        9.29     26.97 o 
 -11  -4   7      138.43      137.55     47.26 o 
 -10  -4   7      159.02      145.49    212.90 o 
  -9  -4   7      208.98      209.62     61.47 o 
  -8  -4   7      574.53      578.96     93.05 o 
  -7  -4   7      129.81       97.74     41.06 o 
  -6  -4   7     1578.55     1464.33    149.85 o 
  -5  -4   7      164.70      133.11     52.82 o 
  -4  -4   7      166.51      164.30     45.51 o 
  -3  -4   7      338.19      335.98     51.70 o 
  -2  -4   7       82.90       83.98     16.37 o 
  -1  -4   7      577.43      629.52     46.56 o 
   0  -4   7     1028.68     1096.00     99.43 o 
   1  -4   7      262.95      277.62     30.82 o 
   2  -4   7      470.09      466.00     40.94 o 
   3  -4   7       26.45       32.98     12.46 o 
   4  -4   7      884.21      891.01     46.21 o 
   5  -4   7      424.11      398.37     59.60 o 
   6  -4   7      506.38      457.96     95.43 o 
   7  -4   7      578.97      539.76     89.42 o 
   8  -4   7       18.31       17.57     32.22 o 
   9  -4   7      237.11      237.31     68.78 o 
  10  -4   7      215.32      232.81     68.53 o 
  11  -4   7      392.57      403.19     97.76 o 
 -12  -3   7        6.64       15.30     52.02 o 
 -11  -3   7      131.97      125.80     42.40 o 
 -10  -3   7      150.17      149.40     54.90 o 
  -9  -3   7      466.00      459.21    112.07 o 
  -8  -3   7      109.87      111.17     43.52 o 
  -7  -3   7      967.25     1052.07    122.46 o 
  -6  -3   7     1219.84     1135.81    111.09 o 
  -5  -3   7      309.74      271.88     42.50 o 
  -4  -3   7     1646.40     1687.02    163.74 o 
  -3  -3   7       59.99       72.24     23.52 o 
  -2  -3   7     1475.34     1482.57     58.48 o 
  -1  -3   7      113.43      131.08     13.32 o 
   0  -3   7     1124.73     1220.68     58.08 o 
   1  -3   7     1222.69     1320.57     80.65 o 
   2  -3   7      335.98      405.93     38.12 o 
   3  -3   7      721.68      737.10     36.13 o 
   4  -3   7      214.27      242.69     46.00 o 
   5  -3   7     2001.33     2024.76     96.56 o 
   6  -3   7      446.62      391.23     53.62 o 
   7  -3   7      398.21      392.97     83.90 o 
   8  -3   7      753.25      781.34    119.89 o 
   9  -3   7      126.25       74.05    150.53 o 
  10  -3   7      535.66      527.99     87.46 o 
  11  -3   7      349.97      337.45     95.66 o 
  12  -3   7        2.99       10.25     51.12 o 
 -13  -2   7      114.76       90.29    184.72 o 
 -12  -2   7       27.57       29.84     48.85 o 
 -11  -2   7      192.82      174.63     28.56 o 
 -10  -2   7       51.42       84.46     30.68 o 
  -9  -2   7        3.36        4.22     15.70 o 
  -8  -2   7      374.56      386.10     64.72 o 
  -7  -2   7     1178.93     1237.72     88.16 o 
  -6  -2   7      865.58      922.08     63.42 o 
  -5  -2   7      160.71      167.54     24.06 o 
  -4  -2   7       71.08       90.01     17.85 o 
  -3  -2   7     1855.65     1788.67     92.32 o 
  -2  -2   7      432.68      459.46     24.06 o 
  -1  -2   7     3198.13     3489.66    121.67 o 
   0  -2   7      245.13      255.61     17.46 o 
   1  -2   7     1345.36     1424.32     66.03 o 
   2  -2   7     2076.97     2012.29     74.16 o 
   3  -2   7      477.38      490.79     27.33 o 
   4  -2   7     1218.36     1218.03     52.53 o 
   5  -2   7      317.68      336.46     20.48 o 
   6  -2   7      533.63      549.56     30.02 o 
   7  -2   7      894.25      936.82     44.33 o 
   8  -2   7      149.52      117.71    153.30 o 
   9  -2   7      452.18      485.14    107.18 o 
  10  -2   7      231.35      186.88     67.79 o 
  11  -2   7      257.01      250.33    145.79 o 
  12  -2   7      465.96      546.66    125.28 o 
 -13  -1   7      104.57       67.21    114.49 o 
 -12  -1   7      163.02      162.12     56.00 o 
 -11  -1   7      353.19      319.44     82.89 o 
 -10  -1   7      843.45      778.36     80.65 o 
  -9  -1   7      290.95      329.05     36.72 o 
  -8  -1   7      434.93      408.15     37.08 o 
  -7  -1   7     2202.47     2167.97    134.69 o 
  -6  -1   7      450.82      472.13     37.93 o 
  -5  -1   7      332.19      343.46     27.50 o 
  -4  -1   7     1542.38     1568.96     73.73 o 
  -3  -1   7      198.30      222.14     31.82 o 
  -2  -1   7     1552.50     1466.61     49.29 o 
  -1  -1   7       56.53       73.73     14.33 o 
   0  -1   7      649.92      702.65     27.79 o 
   1  -1   7     2519.95     2423.42     78.62 o 
   2  -1   7       55.40      133.58     52.37 o 
   3  -1   7     1928.17     1720.25     74.92 o 
   4  -1   7       48.94       55.52     81.03 o 
   5  -1   7     1304.89     1293.07     69.67 o 
   6  -1   7     1648.60     1559.15     90.90 o 
   7  -1   7      353.99      379.05     53.60 o 
   8  -1   7     1221.28     1245.53     89.51 o 
   9  -1   7      327.62      275.18    197.75 o 
  10  -1   7      669.66      626.76    109.77 o 
  11  -1   7      361.44      294.15     63.34 o 
  12  -1   7       92.08       77.96    182.23 o 
 -13   0   7      363.40      402.93     83.27 o 
 -12   0   7        3.03        2.23     21.38 o 
 -11   0   7        6.45       23.58     54.09 o 
 -10   0   7      346.48      375.15     65.15 o 
  -9   0   7       43.75       32.32     37.39 o 
  -8   0   7      737.19      803.21     58.22 o 
  -7   0   7      277.97      235.19     35.00 o 
  -6   0   7       41.86       39.09     11.82 o 
  -5   0   7      106.30      102.02     12.74 o 
  -4   0   7      933.78      911.83     51.55 o 
  -3   0   7      161.05      190.68     23.19 o 
  -2   0   7        3.53        6.28     16.71 o 
  -1   0   7      410.80      371.10     19.29 o 
   0   0   7       68.80       84.07     10.16 o 
   1   0   7      266.50      273.15     23.00 o 
   2   0   7     1629.64     1427.07     62.86 o 
   3   0   7      437.76      399.84     36.13 o 
   4   0   7      195.66      188.40     33.93 o 
   5   0   7      641.88      628.18     66.25 o 
   6   0   7      583.46      648.75     47.63 o 
   7   0   7     1047.45     1062.62     79.26 o 
   8   0   7       95.03       84.50     40.61 o 
   9   0   7      591.85      660.71     68.85 o 
  10   0   7      102.99      168.92     70.12 o 
  11   0   7      386.16      382.33     86.76 o 
  12   0   7      636.05      688.05    218.08 o 
  13   0   7      252.30      265.34     86.20 o 
 -13   1   7      103.10       53.35    110.66 o 
 -12   1   7      192.67      201.36     96.70 o 
 -11   1   7      273.15      257.43     54.80 o 
 -10   1   7      839.05      703.62     97.01 o 
  -9   1   7      428.01      415.84     53.33 o 
  -8   1   7      438.50      381.24     99.12 o 
  -7   1   7     2116.21     2022.47    122.32 o 
  -6   1   7      415.65      401.23     24.93 o 
  -5   1   7      243.76      241.44     17.61 o 
  -4   1   7     1671.04     1728.33     79.07 o 
  -3   1   7      226.22      238.25     17.78 o 
  -2   1   7     1852.46     1727.25     66.94 o 
  -1   1   7       45.94       90.07     59.49 o 
   0   1   7      683.84      697.83     31.81 o 
   1   1   7     2635.22     2498.05    176.44 o 
   2   1   7       36.99      127.53     51.85 o 
   3   1   7     1923.39     1831.40     84.01 o 
   4   1   7       72.51       71.26     16.23 o 
   5   1   7     1209.39     1132.55     60.84 o 
   6   1   7     1680.92     1639.36     74.08 o 
   7   1   7      337.87      335.67     50.46 o 
   8   1   7     1250.75     1238.50     92.42 o 
   9   1   7      368.97      376.44     82.50 o 
  10   1   7      673.58      720.33     67.94 o 
  11   1   7      379.17      315.23     87.32 o 
  12   1   7      109.04       99.37    221.38 o 
 -12   2   7       16.40       11.71     24.48 o 
 -11   2   7      101.72      116.97     47.79 o 
 -10   2   7      107.89      118.22     36.26 o 
  -9   2   7        1.91        9.84     21.28 o 
  -8   2   7      335.75      332.28     84.12 o 
  -7   2   7     1115.96     1147.57    109.80 o 
  -6   2   7      980.45      993.71     93.67 o 
  -5   2   7      267.96      281.94     44.85 o 
  -4   2   7       29.15       33.79     38.27 o 
  -3   2   7     1651.95     1557.77     53.57 o 
  -2   2   7      494.94      552.01     24.71 o 
  -1   2   7     2896.27     2958.37     80.07 o 
   0   2   7      175.96      189.63     16.18 o 
   1   2   7     1166.27     1407.79    144.13 o 
   2   2   7     2037.57     1869.44    151.52 o 
   3   2   7      499.47      604.71    125.25 o 
   4   2   7     1506.15     1524.97     85.44 o 
   5   2   7      275.24      283.32     35.21 o 
   6   2   7      486.20      512.24     53.65 o 
   7   2   7     1002.74     1020.30     67.61 o 
   8   2   7      146.43      138.42     25.92 o 
   9   2   7      437.37      542.67     56.71 o 
  10   2   7      140.02      132.21     47.44 o 
  11   2   7      246.61      267.78     42.30 o 
  12   2   7      373.85      411.69     97.94 o 
 -11   3   7      126.58      128.69     41.72 o 
 -10   3   7      206.53      228.52     42.96 o 
  -9   3   7      563.58      580.12     68.64 o 
  -8   3   7      104.14      112.80     49.20 o 
  -7   3   7      843.05      802.95     68.98 o 
  -6   3   7     1197.59     1142.05     87.63 o 
  -5   3   7      165.97      150.65     35.32 o 
  -4   3   7     1665.96     1750.32     96.80 o 
  -3   3   7       72.34      139.89     39.46 o 
  -2   3   7     1779.22     1748.78     80.84 o 
  -1   3   7      175.03      229.27     30.46 o 
   0   3   7     1213.63     1260.64     67.77 o 
   1   3   7     1333.60     1288.15     67.06 o 
   2   3   7      347.09      425.92     71.46 o 
   3   3   7      748.65      721.39     62.53 o 
   4   3   7      207.98      347.73     76.05 o 
   5   3   7     2096.74     1961.05    141.78 o 
   6   3   7      227.46      215.45     37.63 o 
   7   3   7      350.59      347.46     87.47 o 
   8   3   7      881.55     1048.32    197.56 o 
   9   3   7      139.42      146.22     61.95 o 
  10   3   7      442.12      490.28     69.56 o 
  11   3   7      429.96      469.15     81.62 o 
  12   3   7        4.16       12.75     32.87 o 
 -12   4   7        7.63        6.47     24.20 o 
 -11   4   7      151.25      114.71     45.81 o 
 -10   4   7      125.59      147.88     37.80 o 
  -9   4   7      199.65      191.87     31.66 o 
  -8   4   7      607.67      556.47     61.05 o 
  -7   4   7      109.15       60.92     65.84 o 
  -6   4   7     1902.72     1933.83    148.79 o 
  -5   4   7      302.67      291.56     55.25 o 
  -4   4   7      218.65      230.87     65.29 o 
  -3   4   7      523.09      490.83     41.73 o 
  -2   4   7      103.08      125.48     36.77 o 
  -1   4   7      418.57      444.42     34.80 o 
   0   4   7     1211.85     1177.36    124.74 o 
   1   4   7      299.26      366.08     58.14 o 
   2   4   7      387.96      368.54     40.40 o 
   3   4   7       32.94       43.64     34.53 o 
   4   4   7      787.91      763.36     69.94 o 
   5   4   7      543.99      543.57     50.72 o 
   6   4   7      475.88      490.88     70.15 o 
   7   4   7      624.56      646.10     75.12 o 
   8   4   7       17.36       34.83     33.98 o 
   9   4   7      194.33      221.54     50.53 o 
  10   4   7      200.64      239.41     84.46 o 
  11   4   7      360.08      355.65     77.52 o 
 -11   5   7       33.83       20.48     79.84 o 
 -10   5   7      181.31      173.69     87.30 o 
  -9   5   7      440.23      483.13     70.22 o 
  -8   5   7       72.48       53.43     50.80 o 
  -7   5   7      632.50      604.14     62.40 o 
  -6   5   7      999.56      964.81     98.05 o 
  -5   5   7      472.77      471.18     50.31 o 
  -4   5   7      679.47      613.12     66.90 o 
  -3   5   7      276.20      384.93     55.72 o 
  -2   5   7      991.95      931.17     74.88 o 
  -1   5   7      173.04      204.81     49.63 o 
   0   5   7      449.44      487.87     42.21 o 
   1   5   7      260.14      251.97     41.88 o 
   2   5   7        8.54      142.52     40.95 o 
   3   5   7      874.18      788.58     80.58 o 
   4   5   7      400.81      391.86     79.38 o 
   5   5   7       39.36       38.20     63.58 o 
   6   5   7      718.75      696.60    105.89 o 
   7   5   7      143.73      113.13    184.33 o 
   8   5   7      766.62      768.38    104.80 o 
   9   5   7      138.89      105.73     47.22 o 
  10   5   7      110.37      138.98     96.13 o 
 -10   6   7       43.90       18.70     66.90 o 
  -9   6   7       99.16       83.77    117.84 o 
  -8   6   7      224.41      212.94     39.26 o 
  -7   6   7       65.78       41.07     64.01 o 
  -6   6   7      343.72      287.35     74.10 o 
  -5   6   7      319.57      273.76     39.12 o 
  -4   6   7      268.00      245.95     43.24 o 
  -3   6   7       26.51       23.87     30.67 o 
  -2   6   7      428.42      434.17     44.45 o 
  -1   6   7      333.51      348.96     54.50 o 
   0   6   7      491.71      496.93     56.36 o 
   1   6   7       55.99       71.88     35.00 o 
   2   6   7      205.49      188.67     22.90 o 
   3   6   7       75.73       63.80    129.38 o 
   4   6   7      630.21      593.50    109.41 o 
   5   6   7       30.14       19.33     48.82 o 
   6   6   7      166.94      157.01     53.21 o 
   7   6   7      648.21      667.40    105.73 o 
   8   6   7       20.84       10.91     38.71 o 
   9   6   7      348.69      366.61    162.12 o 
  -8   7   7        4.51       10.50     39.76 o 
  -7   7   7      275.08      245.88     44.17 o 
  -6   7   7      116.53       90.42    101.38 o 
  -5   7   7       45.92       44.34     40.29 o 
  -4   7   7      586.89      543.26     58.73 o 
  -3   7   7       60.93       92.66     74.91 o 
  -2   7   7      324.90      346.64     61.35 o 
  -1   7   7      483.50      509.70     61.17 o 
   0   7   7      206.60      216.77     32.03 o 
   1   7   7      704.47      685.35     68.97 o 
   2   7   7      626.35      569.66     86.34 o 
   3   7   7      866.86      740.25    100.51 o 
   4   7   7       81.88       50.42    262.68 o 
   5   7   7      529.81      511.73     99.02 o 
   6   7   7      429.67      372.33     73.15 o 
   7   7   7      112.59      124.02    115.84 o 
   8   7   7      195.81      189.47     54.50 o 
  -6   8   7       45.13       35.52     61.34 o 
  -5   8   7      581.02      513.97     52.91 o 
  -4   8   7       66.54       36.60     59.09 o 
  -3   8   7      740.39      672.12     90.03 o 
  -2   8   7       56.85       37.64     43.01 o 
  -1   8   7      177.13      177.28     62.71 o 
   0   8   7      293.55      293.85     39.94 o 
   1   8   7       93.18       98.98    134.46 o 
   2   8   7       93.78       85.36    156.40 o 
   3   8   7      158.02      137.78    180.41 o 
   4   8   7       87.33       80.41    140.75 o 
   5   8   7       12.45       15.44     38.45 o 
   6   8   7      102.30       70.18    157.28 o 
  -3   9   7       48.68       28.84     56.50 o 
  -2   9   7       76.87       58.66     88.79 o 
  -1   9   7       81.96       49.48     87.05 o 
   0   9   7      140.98      125.42     50.01 o 
   1   9   7       71.63       41.87    107.05 o 
   2   9   7       29.86       13.46     40.83 o 
  -5  -8   8      201.08      193.07     43.19 o 
  -4  -8   8       11.44        2.38     17.28 o 
  -3  -8   8       50.85       21.48     39.67 o 
  -2  -8   8      152.21      167.33     94.44 o 
  -1  -8   8       16.40       12.17     36.97 o 
   0  -8   8       21.86       38.39     71.80 o 
   1  -8   8       47.30       28.87     54.64 o 
   2  -8   8      101.35       84.27     78.48 o 
   3  -8   8       93.38       81.64    128.83 o 
   4  -8   8      168.07      139.98     48.47 o 
   5  -8   8      165.41       91.38    155.48 o 
  -8  -7   8       40.78       31.89     44.73 o 
  -7  -7   8        2.87        4.13     16.41 o 
  -6  -7   8      188.15      148.00     48.82 o 
  -5  -7   8       17.60       13.88     30.43 o 
  -4  -7   8      190.09      155.74     48.89 o 
  -3  -7   8      534.00      610.79    103.15 o 
  -2  -7   8      121.57       97.23    149.36 o 
  -1  -7   8      331.74      343.08     60.08 o 
   0  -7   8       42.94       44.18     51.39 o 
   1  -7   8      200.41      177.78     31.63 o 
   2  -7   8      257.07      268.75     66.27 o 
   3  -7   8      214.86      216.54    122.83 o 
   4  -7   8      481.73      483.80     56.98 o 
   5  -7   8      108.71       61.61    108.95 o 
   6  -7   8       59.92       61.12    145.78 o 
   7  -7   8      133.73       87.55    201.45 o 
  -9  -6   8      416.46      370.30     90.30 o 
  -8  -6   8       25.24       18.20     48.53 o 
  -7  -6   8      322.49      292.02     54.59 o 
  -6  -6   8      264.31      258.97     41.66 o 
  -5  -6   8      245.54      207.40     47.64 o 
  -4  -6   8      223.98      241.55     69.64 o 
  -3  -6   8      151.82      170.86     55.54 o 
  -2  -6   8      713.91      751.13    114.81 o 
  -1  -6   8       17.96       16.54     27.32 o 
   0  -6   8      243.78      253.16     46.17 o 
   1  -6   8      471.57      522.62     54.85 o 
   2  -6   8      220.10      207.03     30.66 o 
   3  -6   8      207.24      221.44     40.65 o 
   4  -6   8      175.91      180.43    153.16 o 
   5  -6   8      217.32      199.04    213.92 o 
   6  -6   8       75.57       72.38    103.22 o 
   7  -6   8      163.57      133.92     51.03 o 
   8  -6   8      152.59      123.85     59.10 o 
   9  -6   8       81.25       57.52     99.94 o 
 -10  -5   8      158.00      115.28    203.85 o 
  -9  -5   8       56.35       28.73     66.12 o 
  -8  -5   8      281.63      225.67     52.88 o 
  -7  -5   8       15.89        6.53     15.47 o 
  -6  -5   8      361.34      360.72     59.97 o 
  -5  -5   8      434.78      415.97     75.69 o 
  -4  -5   8      357.25      389.32     70.34 o 
  -3  -5   8      720.66      725.09    138.64 o 
  -1  -5   8      770.17      717.00     72.83 o 
   0  -5   8      859.86      856.44     81.08 o 
   1  -5   8     1011.89     1011.84     74.13 o 
   2  -5   8     1225.06     1289.65     93.86 o 
   3  -5   8      157.61      169.85     36.70 o 
   4  -5   8     3642.00     3751.45    149.86 o 
   5  -5   8      222.61      204.76     51.94 o 
   6  -5   8      639.02      576.91     95.85 o 
   7  -5   8      308.84      282.43     66.19 o 
   8  -5   8       16.47       24.96     48.33 o 
   9  -5   8       99.25       86.97    183.48 o 
  10  -5   8       12.33       11.43     48.54 o 
 -11  -4   8      126.73       91.32     38.00 o 
 -10  -4   8      302.17      299.18     73.03 o 
  -9  -4   8      232.45      265.19     70.06 o 
  -8  -4   8        1.02       15.33     32.74 o 
  -7  -4   8      221.21      192.60     40.73 o 
  -6  -4   8      146.56      113.08    135.68 o 
  -5  -4   8      110.95      100.75     29.53 o 
  -4  -4   8      227.41      281.80    106.36 o 
  -3  -4   8      104.55      115.48    130.43 o 
  -2  -4   8     1173.00     1230.94     88.88 o 
  -1  -4   8      562.62      619.65     37.08 o 
   0  -4   8     1477.95     1535.56     87.29 o 
   1  -4   8      246.83      266.26     44.12 o 
   2  -4   8      149.33      189.61     54.92 o 
   3  -4   8      670.52      673.61     50.52 o 
   4  -4   8      182.88      184.29     28.28 o 
   5  -4   8      588.27      506.46     77.01 o 
   6  -4   8      173.50      148.25     43.03 o 
   7  -4   8      130.35      113.77    209.00 o 
   8  -4   8      769.58      721.15    111.06 o 
   9  -4   8       84.35       79.39    137.44 o 
  10  -4   8      411.04      341.21     63.85 o 
  11  -4   8      124.90       89.25    274.67 o 
 -12  -3   8       59.74       38.69    112.08 o 
 -11  -3   8      903.76      985.71     97.67 o 
 -10  -3   8       80.03       93.50     55.13 o 
  -9  -3   8      452.39      431.77     53.01 o 
  -8  -3   8     2370.28     2447.39    100.80 o 
  -7  -3   8      100.95       96.87    100.30 o 
  -6  -3   8     2358.67     2312.94    128.69 o 
  -5  -3   8      310.77      335.23     55.98 o 
  -4  -3   8      339.81      397.62     56.86 o 
  -3  -3   8     1299.97     1273.35     88.56 o 
  -2  -3   8        2.48        6.15      8.18 o 
  -1  -3   8     1390.54     1424.79     65.00 o 
   0  -3   8      446.50      452.84     40.39 o 
   1  -3   8      459.57      547.68     52.56 o 
   2  -3   8     1123.10     1077.58     62.26 o 
   3  -3   8      214.70      249.85     26.02 o 
   4  -3   8     1170.81     1142.59     60.68 o 
   5  -3   8     1295.13     1185.60     57.54 o 
   6  -3   8      261.82      233.69     95.08 o 
   7  -3   8     1017.30      898.31    103.89 o 
   8  -3   8        8.82       -0.24     50.55 o 
   9  -3   8      503.02      464.81     83.39 o 
  10  -3   8       98.33       89.61    179.49 o 
  11  -3   8      223.29      236.63     58.44 o 
 -12  -2   8      277.17      323.57     95.18 o 
 -11  -2   8       74.66       86.42    107.47 o 
 -10  -2   8      383.80      404.94     46.62 o 
  -9  -2   8      702.48      730.01     74.21 o 
  -8  -2   8      209.30      230.39     45.29 o 
  -7  -2   8      311.07      314.80     59.40 o 
  -6  -2   8      106.80       99.42     20.28 o 
  -5  -2   8     1012.34     1042.79     72.37 o 
  -4  -2   8      100.68      115.68     26.00 o 
  -3  -2   8     1426.28     1475.62     84.65 o 
  -2  -2   8      502.26      563.77     31.65 o 
  -1  -2   8       43.52       43.20     13.07 o 
   0  -2   8     1396.67     1375.28     73.75 o 
   1  -2   8      202.10      194.02     22.30 o 
   2  -2   8      253.64      257.34     28.88 o 
   3  -2   8     1247.40     1185.57     69.25 o 
   4  -2   8      265.19      258.28     20.63 o 
   5  -2   8     1896.50     1790.01     87.32 o 
   6  -2   8      149.24      141.55     23.24 o 
   7  -2   8       34.09       48.62     71.77 o 
   8  -2   8      248.99      271.34     76.39 o 
   9  -2   8       24.65        8.56     31.35 o 
  10  -2   8      469.52      516.25    106.63 o 
  11  -2   8      260.24      296.55    100.46 o 
  12  -2   8      122.64      118.39    216.26 o 
 -12  -1   8       55.66       29.31     44.56 o 
 -11  -1   8      228.00      285.50     62.16 o 
 -10  -1   8      115.95      155.85    185.55 o 
  -9  -1   8      978.15      948.32     92.69 o 
  -8  -1   8     2959.49     3131.75    112.43 o 
  -7  -1   8      299.04      306.44     41.68 o 
  -6  -1   8      561.02      585.22     45.08 o 
  -5  -1   8     1755.62     1839.92    103.90 o 
  -4  -1   8      684.96      656.69     57.09 o 
  -3  -1   8      667.64      690.52     55.55 o 
  -2  -1   8      193.55      207.73     18.85 o 
  -1  -1   8     2748.59     2976.80    193.12 o 
   0  -1   8      300.53      301.10     26.15 o 
   1  -1   8     2124.72     2247.27    272.87 o 
   2  -1   8     1373.89     1373.39     69.66 o 
   3  -1   8       81.56      129.08     24.39 o 
   4  -1   8     1270.55     1260.80     70.93 o 
   5  -1   8      356.99      382.83     38.43 o 
   6  -1   8      253.38      251.71     44.04 o 
   7  -1   8     1591.82     1463.25    112.18 o 
   8  -1   8      411.48      394.58     34.41 o 
   9  -1   8     1251.65     1257.09    214.57 o 
  10  -1   8       20.69       -6.28     62.55 o 
  11  -1   8      295.98      328.52     82.07 o 
  12  -1   8      175.40      172.62     73.41 o 
 -13   0   8      281.53      271.99     60.19 o 
 -12   0   8      446.95      445.37     64.65 o 
 -11   0   8        0.66       -2.77     31.28 o 
 -10   0   8      157.30      157.61    171.81 o 
  -9   0   8      246.05      291.09    154.00 o 
  -8   0   8        1.59        1.74      9.22 o 
  -7   0   8      211.16      234.34     26.55 o 
  -6   0   8       24.78       13.96     11.43 o 
  -5   0   8      126.57      132.85     15.93 o 
  -4   0   8     4091.31     3950.24    199.68 o 
  -3   0   8      744.89      738.72     40.96 o 
  -2   0   8     2440.78     2321.42    109.75 o 
  -1   0   8     1714.65     1685.49    179.50 o 
   0   0   8     2261.89     2144.35    189.80 o 
   1   0   8     1505.38     1560.45    114.68 o 
   2   0   8      151.05      313.68    117.29 o 
   3   0   8     4559.14     4188.58    209.02 o 
   5   0   8     2000.46     1880.14    119.47 o 
   6   0   8      259.77      244.59     40.05 o 
   7   0   8       24.09       51.53     57.18 o 
   8   0   8       41.90      103.66     45.53 o 
   9   0   8       43.91       36.03     66.34 o 
  10   0   8       16.63       46.72     41.10 o 
  11   0   8      289.04      309.95     78.64 o 
  12   0   8       52.26       20.55     66.36 o 
 -12   1   8       55.25       40.73     72.72 o 
 -11   1   8      216.32      237.70     44.13 o 
 -10   1   8       89.24      100.49    125.65 o 
  -9   1   8      941.52      888.81    134.98 o 
  -8   1   8     2736.17     2825.29    274.04 o 
  -7   1   8      297.92      256.27     38.54 o 
  -6   1   8      479.97      478.40     27.54 o 
  -5   1   8     1689.12     1639.51     71.49 o 
  -4   1   8      570.60      538.49     48.99 o 
  -3   1   8      463.56      431.82     35.84 o 
  -2   1   8      157.59      180.49     25.50 o 
  -1   1   8     2853.44     2970.42    123.22 o 
   0   1   8      307.62      305.54     27.36 o 
   1   1   8     2212.07     2288.05    140.07 o 
   2   1   8     1466.79     1386.35     80.92 o 
   3   1   8      120.69      193.89     71.95 o 
   4   1   8     1424.91     1489.25     85.18 o 
   5   1   8      297.50      273.61     23.66 o 
   6   1   8      256.59      256.74     44.39 o 
   7   1   8     1717.93     1755.00    126.17 o 
   8   1   8      484.06      487.94     49.76 o 
   9   1   8     1187.49     1195.44    109.60 o 
  10   1   8       22.00       12.05     44.87 o 
  11   1   8      251.38      254.49     65.02 o 
  12   1   8      202.84      214.60     71.07 o 
 -12   2   8      301.87      330.55     70.59 o 
 -11   2   8       65.45       50.13    105.78 o 
 -10   2   8      409.71      460.72     78.23 o 
  -9   2   8      775.30      772.80    129.63 o 
  -8   2   8      204.76      203.51     53.11 o 
  -7   2   8      446.72      468.60     69.88 o 
  -6   2   8      131.87      135.59    129.32 o 
  -5   2   8     1088.13     1076.30    110.31 o 
  -4   2   8      168.69      162.01     19.65 o 
  -3   2   8     1496.07     1537.87     62.73 o 
  -2   2   8      477.83      502.48     27.48 o 
  -1   2   8       54.94       51.90     11.96 o 
   0   2   8     1172.44     1272.83     93.28 o 
   1   2   8      238.55      250.04     26.41 o 
   2   2   8      313.45      342.86     40.16 o 
   3   2   8     1114.39     1146.94     87.22 o 
   4   2   8      274.38      264.86     38.99 o 
   5   2   8     2010.80     2064.76    131.61 o 
   6   2   8      152.77      155.47     48.41 o 
   7   2   8       53.95       62.56     59.50 o 
   8   2   8      229.33      258.45     51.51 o 
   9   2   8       23.42       17.14     31.69 o 
  10   2   8      373.99      416.79     52.67 o 
  11   2   8      287.17      265.21    212.77 o 
  12   2   8      199.41      219.33     85.79 o 
 -11   3   8      841.07      819.43    140.96 o 
 -10   3   8       93.39      119.34     78.20 o 
  -9   3   8      427.75      409.30     75.31 o 
  -8   3   8     2095.66     2251.82    272.94 o 
  -7   3   8       95.96       93.18    100.15 o 
  -6   3   8     2372.12     2525.39    160.65 o 
  -5   3   8      306.76      320.35     69.53 o 
  -4   3   8      275.33      280.62     51.06 o 
  -3   3   8     1295.52     1256.12     69.73 o 
  -2   3   8        7.60       21.73     67.70 o 
  -1   3   8     1518.87     1507.34     66.99 o 
   0   3   8      413.95      417.09     52.00 o 
   1   3   8      619.47      734.34     63.83 o 
   2   3   8     1071.31      958.85    101.11 o 
   3   3   8      271.29      380.95     80.53 o 
   4   3   8      877.07      861.80     75.87 o 
   5   3   8     1315.50     1242.26     70.67 o 
   6   3   8      254.98      247.56     50.81 o 
   7   3   8      983.22      966.63     73.18 o 
   8   3   8        7.38        6.69     33.71 o 
   9   3   8      555.05      571.85     67.55 o 
  10   3   8       96.38      117.14     45.22 o 
  11   3   8      220.72      256.71     42.96 o 
 -10   4   8      325.30      324.45     54.73 o 
  -9   4   8      245.65      285.97     48.84 o 
  -8   4   8        1.08        3.07     26.48 o 
  -7   4   8      269.56      249.80     55.41 o 
  -6   4   8      129.89       87.56     83.82 o 
  -5   4   8      127.02      108.39     30.54 o 
  -4   4   8      104.45      109.16     42.17 o 
  -3   4   8       97.24      108.56     36.20 o 
  -2   4   8     1213.28     1240.41     88.63 o 
  -1   4   8      523.88      490.94     65.80 o 
   0   4   8     1145.58     1202.82    105.97 o 
   1   4   8      148.88      164.72     45.23 o 
   2   4   8      177.66      277.48     57.58 o 
   3   4   8      712.86      676.99     55.88 o 
   4   4   8      170.57      163.24     30.84 o 
   5   4   8      837.79      835.39     71.74 o 
   6   4   8      115.06      126.32    121.11 o 
   7   4   8      168.29      181.44     39.01 o 
   8   4   8      807.29      803.02     81.46 o 
   9   4   8       86.10       62.67    100.09 o 
  10   4   8      402.95      391.12     48.25 o 
  11   4   8      104.40      163.74     61.76 o 
 -10   5   8      158.59      166.13     56.71 o 
  -9   5   8       26.53       20.00     41.27 o 
  -8   5   8      226.77      185.22     49.45 o 
  -7   5   8       16.93       15.50     23.72 o 
  -6   5   8      462.34      428.33     54.43 o 
  -5   5   8      379.92      344.41     54.56 o 
  -4   5   8      276.18      236.59     41.78 o 
  -3   5   8      783.81      737.04     63.11 o 
  -2   5   8       32.18       55.07     63.63 o 
  -1   5   8      792.93      851.76     57.99 o 
   0   5   8      826.36      899.37     84.98 o 
   1   5   8      936.66      931.91    116.05 o 
   2   5   8     1425.38     1242.76    143.28 o 
   3   5   8      166.95      253.35    116.44 o 
   4   5   8     3523.64     3131.89    227.15 o 
   5   5   8      278.24      225.36    116.11 o 
   6   5   8      612.76      590.29    102.77 o 
   7   5   8      313.67      300.71     67.50 o 
   8   5   8       22.10       31.65    103.36 o 
   9   5   8      152.47      222.94     80.40 o 
  10   5   8       16.89       28.15     68.34 o 
  -9   6   8      362.83      308.12     77.68 o 
  -8   6   8       30.82       23.14     24.16 o 
  -7   6   8      265.08      273.97     53.66 o 
  -6   6   8      248.24      219.38     42.11 o 
  -5   6   8      126.10       95.70     60.92 o 
  -4   6   8      279.06      258.68     59.97 o 
  -3   6   8      149.31      159.58     44.98 o 
  -2   6   8      626.43      611.66     69.31 o 
  -1   6   8       25.74       54.46     50.72 o 
   0   6   8      229.21      237.91     42.06 o 
   1   6   8      354.07      310.83     81.38 o 
   2   6   8      209.47      254.78     65.90 o 
   3   6   8      143.14      116.80    145.68 o 
   4   6   8      166.94      175.61     49.50 o 
   5   6   8      360.23      316.01     62.30 o 
   6   6   8       63.49       44.29    120.23 o 
   7   6   8      177.29      123.97    232.71 o 
   8   6   8      168.32      186.14     55.32 o 
   9   6   8       78.70       43.41    115.20 o 
  -8   7   8       39.46       21.56     77.00 o 
  -7   7   8        1.75        0.62     21.45 o 
  -6   7   8      211.05      163.65     46.93 o 
  -5   7   8        5.99        0.63     23.21 o 
  -4   7   8      260.28      220.62     43.37 o 
  -3   7   8      438.97      432.46     51.54 o 
  -2   7   8      120.19      119.81     32.06 o 
  -1   7   8      309.20      303.81    107.91 o 
   0   7   8       22.94       21.99     31.68 o 
   1   7   8      257.87      270.49     35.66 o 
   2   7   8      243.57      232.70     56.74 o 
   3   7   8      211.11      209.24    185.84 o 
   4   7   8      479.59      419.87     94.83 o 
   5   7   8      116.28       89.98    121.39 o 
   6   7   8       49.03       40.81     96.63 o 
   7   7   8      157.75      133.63    154.58 o 
  -5   8   8      199.08      169.51     33.51 o 
  -4   8   8       31.50       15.87     24.58 o 
  -3   8   8       33.52       25.29     29.68 o 
  -2   8   8      159.54      160.40     42.70 o 
  -1   8   8       15.95       10.55     16.83 o 
   0   8   8       21.91       21.47     42.38 o 
   1   8   8       52.09       40.88     68.86 o 
   2   8   8      126.96       92.83    182.15 o 
   3   8   8       73.42       66.61    121.40 o 
   4   8   8      165.20      129.72    223.20 o 
   5   8   8      202.73      142.31    226.08 o 
  -4  -8   9      150.88      138.36     46.70 o 
  -3  -8   9       66.90       45.92     68.61 o 
  -2  -8   9       29.51       17.92     56.06 o 
  -1  -8   9      117.02      102.30    191.24 o 
   0  -8   9       36.11       41.50     79.38 o 
   1  -8   9      262.16      300.99     67.87 o 
   2  -8   9       27.82       22.17     60.90 o 
   3  -8   9       86.96       64.02    124.97 o 
   4  -8   9      553.22      555.04     85.10 o 
  -7  -7   9      116.37      113.08     49.34 o 
  -6  -7   9       19.90       10.50     32.59 o 
  -5  -7   9      421.97      363.52     66.37 o 
  -4  -7   9      339.03      284.06     47.46 o 
  -3  -7   9      126.10      128.56    193.46 o 
  -2  -7   9      171.33      180.61     71.37 o 
  -1  -7   9      214.32      209.55     58.96 o 
   0  -7   9      657.78      720.26     87.67 o 
   1  -7   9      186.24      160.60     36.62 o 
   2  -7   9      164.77      156.70     56.73 o 
   3  -7   9      524.24      527.87    110.25 o 
   4  -7   9       38.33       20.51     52.34 o 
   5  -7   9      178.07      151.20    268.34 o 
   6  -7   9       30.17       31.65     87.83 o 
  -9  -6   9       15.46        7.88     28.58 o 
  -8  -6   9      194.37      119.29    145.60 o 
  -7  -6   9       49.68       23.12     31.37 o 
  -6  -6   9      207.04      187.89     48.31 o 
  -5  -6   9       11.16        6.21     24.67 o 
  -4  -6   9      387.88      402.49     79.12 o 
  -3  -6   9       89.31      107.03    139.85 o 
  -2  -6   9      315.51      339.45     72.56 o 
  -1  -6   9      442.73      448.82     51.98 o 
   0  -6   9      175.39      166.67     26.67 o 
   1  -6   9      599.61      646.11     67.69 o 
   2  -6   9        3.48        8.06     12.38 o 
   3  -6   9       85.24       81.12    141.07 o 
   4  -6   9      592.27      532.16     93.34 o 
   5  -6   9       22.12       26.60     58.23 o 
   6  -6   9      210.93      195.06     60.60 o 
   7  -6   9      229.90      178.00    185.75 o 
   8  -6   9      143.89      105.83    212.14 o 
 -10  -5   9      393.86      322.46     65.01 o 
  -9  -5   9      355.38      307.72     62.18 o 
  -8  -5   9      235.27      269.53     44.44 o 
  -7  -5   9      481.50      428.55     71.85 o 
  -6  -5   9       48.18       50.99     52.25 o 
  -5  -5   9      355.41      302.55     59.46 o 
  -4  -5   9      106.45      127.92    101.26 o 
  -3  -5   9      336.07      322.62     71.82 o 
  -2  -5   9      514.72      522.07     61.78 o 
  -1  -5   9      102.11      116.68     52.41 o 
   0  -5   9      714.75      775.79     69.67 o 
   1  -5   9      209.73      206.92     51.06 o 
   2  -5   9     1148.04     1283.11     91.09 o 
   3  -5   9      648.31      650.19     69.13 o 
   4  -5   9       49.58       40.09     69.46 o 
   5  -5   9      314.23      313.96     70.05 o 
   6  -5   9       17.21       21.64     72.36 o 
   7  -5   9       92.98       78.48    149.14 o 
   8  -5   9      309.05      290.96     84.08 o 
   9  -5   9       18.61       15.05     52.33 o 
 -11  -4   9      135.70      109.60    180.44 o 
 -10  -4   9      278.74      265.66     47.71 o 
  -9  -4   9       10.16       17.00     34.89 o 
  -8  -4   9       71.79       68.75    104.87 o 
  -7  -4   9       61.03       59.14     49.44 o 
  -6  -4   9      233.80      252.39     55.07 o 
  -5  -4   9       54.11       63.29     72.31 o 
  -4  -4   9      720.23      737.66     63.17 o 
  -3  -4   9      401.40      388.40     40.30 o 
  -2  -4   9     1001.45      963.70     66.74 o 
  -1  -4   9      501.46      536.86     41.23 o 
   0  -4   9      130.25      119.01     25.36 o 
   1  -4   9      817.71      818.68     52.50 o 
   2  -4   9      190.47      209.72     43.59 o 
   3  -4   9      243.48      237.96     48.11 o 
   4  -4   9      330.27      367.01     39.84 o 
   5  -4   9       22.89       24.10     63.69 o 
   6  -4   9      282.46      291.79     77.70 o 
   7  -4   9      106.09       80.07    160.02 o 
   8  -4   9      313.20      255.32     67.23 o 
   9  -4   9      386.43      385.86     99.84 o 
  10  -4   9       43.46       20.73     37.73 o 
 -11  -3   9       39.63       41.41     50.83 o 
 -10  -3   9      418.80      388.98     57.72 o 
  -9  -3   9      216.15      209.38     36.92 o 
  -8  -3   9      529.74      538.47     62.13 o 
  -7  -3   9       50.98       55.41     35.12 o 
  -6  -3   9       10.57        7.67     22.68 o 
  -5  -3   9      583.50      614.26     51.37 o 
  -4  -3   9       80.48       91.77     72.60 o 
  -3  -3   9      400.70      453.71     48.14 o 
  -2  -3   9      912.06      981.79     50.37 o 
  -1  -3   9      427.51      454.36     29.81 o 
   0  -3   9     1386.04     1498.47    108.65 o 
   1  -3   9      387.55      398.69     36.17 o 
   2  -3   9     1910.51     1982.94    123.33 o 
   3  -3   9     4247.96     4052.50    250.76 o 
   4  -3   9     1029.08     1021.10     69.82 o 
   5  -3   9     1911.99     1779.57    121.90 o 
   6  -3   9      173.14      142.91     51.21 o 
   7  -3   9      749.24      668.81    107.39 o 
   8  -3   9      434.38      433.44     93.86 o 
   9  -3   9      289.48      265.62     72.78 o 
  10  -3   9      631.94      652.27    127.29 o 
  11  -3   9       50.70       19.10    134.02 o 
 -12  -2   9       70.30       67.67    111.42 o 
 -11  -2   9      158.52      172.59     56.75 o 
 -10  -2   9       92.58       99.30    121.07 o 
  -9  -2   9      136.16      143.90     78.54 o 
  -8  -2   9       41.40       43.34     28.40 o 
  -7  -2   9       34.89       34.50     26.94 o 
  -6  -2   9      113.26      119.73     21.10 o 
  -5  -2   9      330.37      346.91     57.55 o 
  -4  -2   9      272.88      280.26     31.72 o 
  -3  -2   9      325.40      353.86     37.29 o 
  -2  -2   9      258.94      295.86     25.21 o 
  -1  -2   9     1121.00     1195.63     60.13 o 
   0  -2   9       46.59       57.00     45.52 o 
   1  -2   9      756.40      732.42     52.03 o 
   2  -2   9     1882.32     1774.87    102.48 o 
   3  -2   9     1915.26     1843.50    108.17 o 
   4  -2   9       37.31       46.68     74.12 o 
   5  -2   9      284.89      244.71     32.55 o 
   6  -2   9      671.00      746.81     63.99 o 
   7  -2   9      172.57      145.48     51.66 o 
   8  -2   9      772.62      682.93    106.56 o 
   9  -2   9      465.77      470.74     92.05 o 
  10  -2   9       61.99       39.26     68.12 o 
  11  -2   9      374.33      404.10     95.22 o 
 -12  -1   9      514.08      599.13    117.57 o 
 -11  -1   9       42.15       37.24     81.57 o 
 -10  -1   9      448.82      430.83    164.48 o 
  -9  -1   9      262.82      246.05     32.81 o 
  -8  -1   9       76.81       59.00     23.58 o 
  -7  -1   9      945.43      952.70     65.77 o 
  -6  -1   9      331.79      331.06     31.81 o 
  -5  -1   9      519.91      506.74     41.80 o 
  -4  -1   9     2033.27     2033.15    117.11 o 
  -3  -1   9      909.80      949.30     59.63 o 
  -2  -1   9      932.39      994.28     57.38 o 
  -1  -1   9      820.12      828.98     57.60 o 
   0  -1   9     1616.02     1641.61     87.89 o 
   1  -1   9      134.32      150.34     26.77 o 
   2  -1   9     1368.01     1348.55     79.04 o 
   3  -1   9     1130.16     1185.19     75.23 o 
   4  -1   9      652.33      808.23    190.81 o 
   5  -1   9     1767.88     1568.02     99.85 o 
   6  -1   9      652.15      557.56     42.27 o 
   7  -1   9      758.25      827.50     60.50 o 
   8  -1   9      143.36      141.36    195.56 o 
   9  -1   9       50.78       39.46     65.44 o 
  10  -1   9      949.33     1005.84    103.88 o 
  11  -1   9      225.47      227.24    124.27 o 
  12  -1   9      110.62       73.26    165.11 o 
 -12   0   9        4.97        5.54     36.17 o 
 -11   0   9      218.57      183.42     45.05 o 
 -10   0   9       23.68       13.58     26.47 o 
  -9   0   9      505.93      492.86     97.29 o 
  -8   0   9      157.18      175.96     24.25 o 
  -7   0   9      151.14      155.73     25.84 o 
  -6   0   9     1163.77     1150.00     51.93 o 
  -5   0   9     2177.04     1989.47    133.62 o 
  -4   0   9     1606.78     1651.26     92.31 o 
  -3   0   9      153.56      138.10     20.86 o 
  -2   0   9      951.77      941.00     72.75 o 
  -1   0   9     1277.89     1385.42    170.55 o 
   0   0   9        1.08        1.18     15.84 o 
   1   0   9     3318.82     3183.10    157.35 o 
   2   0   9      379.45      367.75     39.41 o 
   3   0   9      499.57      523.94     48.47 o 
   4   0   9      571.02      662.60    104.07 o 
   5   0   9       65.26       79.84    142.44 o 
   6   0   9     1168.02     1246.92     76.11 o 
   7   0   9       56.50       86.48     56.49 o 
   8   0   9      325.41      297.27     49.36 o 
   9   0   9      948.81      924.58    134.93 o 
  10   0   9        7.72       17.86     72.26 o 
  11   0   9      314.79      325.57     68.25 o 
  12   0   9       25.15       25.42    113.39 o 
 -12   1   9      540.87      577.59    109.52 o 
 -11   1   9       41.29       48.16     66.99 o 
 -10   1   9      425.82      399.60     66.44 o 
  -9   1   9      281.30      295.15     66.40 o 
  -8   1   9      116.05       90.96    133.88 o 
  -7   1   9     1006.51     1037.97    112.23 o 
  -6   1   9      300.54      288.31     23.55 o 
  -5   1   9      551.38      543.31     32.59 o 
  -4   1   9     2197.32     2160.90    169.19 o 
  -3   1   9     1020.73     1073.01     93.41 o 
  -2   1   9      893.00      877.26     73.23 o 
  -1   1   9      809.35      812.26     55.01 o 
   0   1   9     1741.50     1725.32    142.55 o 
   1   1   9       74.65      121.21     60.41 o 
   2   1   9     1374.75     1310.53     95.72 o 
   3   1   9      945.65      958.92     63.23 o 
   4   1   9      547.54      650.50    113.68 o 
   5   1   9     1749.94     1754.69    118.60 o 
   6   1   9      560.84      466.63     65.24 o 
   7   1   9      568.80      620.71     58.20 o 
   8   1   9      134.08      173.11     35.41 o 
   9   1   9       64.41       67.21     27.60 o 
  10   1   9      901.31      978.74    169.42 o 
  11   1   9      211.40      225.74     66.11 o 
  12   1   9       95.86       72.78    224.90 o 
 -12   2   9       72.24       67.42    119.29 o 
 -11   2   9      173.61      187.48     69.00 o 
 -10   2   9      116.85      122.31    154.60 o 
  -9   2   9       86.99       96.34     94.89 o 
  -8   2   9       30.83       48.94     36.15 o 
  -7   2   9       21.62       21.68     28.48 o 
  -6   2   9      173.90      201.89    173.76 o 
  -5   2   9      308.21      292.85     43.94 o 
  -4   2   9      454.37      473.22     24.81 o 
  -3   2   9      305.47      334.93     36.66 o 
  -2   2   9      306.40      384.36     40.16 o 
  -1   2   9     1330.61     1342.45     89.30 o 
   0   2   9       46.38       59.63     55.63 o 
   1   2   9      851.92      903.19     59.94 o 
   2   2   9     1760.03     1673.89    110.33 o 
   3   2   9     2141.51     2087.52    135.32 o 
   4   2   9      101.20      129.05     44.68 o 
   5   2   9      280.58      275.61     47.74 o 
   6   2   9      638.18      709.03     76.52 o 
   7   2   9      272.79      267.79     40.21 o 
   8   2   9      677.06      646.99     75.67 o 
   9   2   9      448.96      509.71     64.16 o 
  10   2   9       57.60       26.93     55.34 o 
  11   2   9      369.26      421.06    175.74 o 
 -11   3   9       42.33       43.73     74.05 o 
 -10   3   9      389.79      352.37     63.65 o 
  -9   3   9      185.23      197.12     49.58 o 
  -8   3   9      664.15      658.63     97.11 o 
  -7   3   9      120.42      111.61    103.43 o 
  -6   3   9        6.42        8.72     30.82 o 
  -5   3   9      607.23      631.22    133.72 o 
  -4   3   9      130.73      130.64     44.97 o 
  -3   3   9      335.05      333.38     40.61 o 
  -2   3   9      903.46      937.16     71.65 o 
  -1   3   9      433.70      446.69     37.81 o 
   0   3   9     1246.66     1315.54     88.27 o 
   1   3   9      425.46      454.32     48.99 o 
   2   3   9     1692.30     1718.41    112.37 o 
   3   3   9     4479.75     4051.15    256.31 o 
   4   3   9      909.78      846.45     59.80 o 
   5   3   9     1922.19     1859.90    134.56 o 
   6   3   9      176.83      162.93     31.39 o 
   7   3   9      804.73      832.82     89.19 o 
   8   3   9      430.00      452.72     54.34 o 
   9   3   9      330.93      311.10     45.23 o 
  10   3   9      520.96      565.26     77.94 o 
  11   3   9       50.77       36.87     54.88 o 
 -11   4   9      167.68      179.01     42.30 o 
 -10   4   9      294.76      285.37     49.06 o 
  -9   4   9       20.92       18.22     35.85 o 
  -8   4   9       96.23       90.97    116.29 o 
  -7   4   9       44.47       46.40     50.53 o 
  -6   4   9      161.09      170.63     44.95 o 
  -5   4   9       53.55       65.96     63.72 o 
  -4   4   9      724.29      707.90     89.31 o 
  -3   4   9      306.51      298.47     62.31 o 
  -2   4   9      850.57      863.39     93.06 o 
  -1   4   9      587.27      685.12     76.04 o 
   0   4   9      145.64      128.94     36.44 o 
   1   4   9      735.32      707.65     49.07 o 
   2   4   9      115.45      206.15     70.32 o 
   3   4   9      341.29      322.54     77.19 o 
   4   4   9      282.31      295.39     72.08 o 
   5   4   9       25.47       30.89     38.49 o 
   6   4   9      266.40      258.52     52.10 o 
   7   4   9      178.30      168.56     33.49 o 
   8   4   9      233.57      234.85     38.00 o 
   9   4   9      352.49      414.06     68.13 o 
  10   4   9       45.67       28.89     67.50 o 
 -10   5   9      349.16      314.09     62.07 o 
  -9   5   9      312.83      299.42     53.84 o 
  -8   5   9      303.57      322.43     47.56 o 
  -7   5   9      469.49      444.02     55.38 o 
  -6   5   9       53.01       45.95     56.82 o 
  -5   5   9      451.48      444.37     66.85 o 
  -4   5   9      156.58      164.88     41.59 o 
  -3   5   9      395.43      382.43     42.61 o 
  -2   5   9      562.76      687.51    123.06 o 
  -1   5   9       98.19       95.54    142.51 o 
   0   5   9      907.81      973.38    117.19 o 
   1   5   9      174.32      165.84     47.67 o 
   2   5   9     1025.73     1066.37    122.69 o 
   3   5   9      767.39      695.61    130.60 o 
   4   5   9       29.44       21.52     43.67 o 
   5   5   9      374.26      367.89     81.92 o 
   6   5   9       13.11       16.42     42.26 o 
   7   5   9      104.41      118.66     50.29 o 
   8   5   9      325.79      346.87     91.59 o 
   9   5   9       23.89       27.33     93.73 o 
  -9   6   9       24.54        3.83     20.02 o 
  -8   6   9      286.12      237.22     39.50 o 
  -7   6   9       35.20       28.20     38.92 o 
  -6   6   9      247.85      239.74     38.32 o 
  -5   6   9       17.10       10.64     18.52 o 
  -4   6   9      371.24      340.17     50.34 o 
  -3   6   9      109.60      104.45     56.51 o 
  -2   6   9      303.33      274.00     39.61 o 
  -1   6   9      397.84      472.00    108.14 o 
   0   6   9      188.49      165.42     56.45 o 
   1   6   9      622.46      626.08     94.87 o 
   2   6   9       31.72       59.35    112.19 o 
   3   6   9      138.88       95.74    176.21 o 
   4   6   9      629.02      588.55     97.25 o 
   5   6   9       20.91        7.43     35.99 o 
   6   6   9      143.87      109.13    228.29 o 
   7   6   9      269.04      227.51     59.60 o 
   8   6   9      138.22      162.32     65.09 o 
  -7   7   9      127.78      130.15     44.78 o 
  -6   7   9       24.49        9.59     17.94 o 
  -5   7   9      414.15      384.30     68.27 o 
  -4   7   9      417.37      394.25     52.62 o 
  -3   7   9      192.76      178.39     40.48 o 
  -2   7   9      203.31      208.26     36.96 o 
  -1   7   9      199.95      164.59     31.72 o 
   0   7   9      673.02      656.87    106.73 o 
   1   7   9      190.50      140.08    185.14 o 
   2   7   9      116.44       90.77    143.33 o 
   3   7   9      473.18      392.50    101.09 o 
   4   7   9       52.89       42.07    107.62 o 
   5   7   9      196.75      185.60     56.73 o 
   6   7   9       23.33       23.19     60.39 o 
  -4   8   9      164.01      170.90     46.24 o 
  -3   8   9       40.43       29.63     44.24 o 
  -2   8   9       14.70       14.77     23.17 o 
  -1   8   9      113.37      111.72     40.59 o 
   0   8   9       37.38       31.41     46.99 o 
   1   8   9      285.91      242.87    227.67 o 
   2   8   9       35.76       34.93     55.81 o 
   3   8   9       75.37       49.14     70.21 o 
   4   8   9      581.34      493.97     93.47 o 
  -3  -8  10       86.74       70.34    102.81 o 
  -2  -8  10       50.97       31.92     92.03 o 
  -1  -8  10      184.42      173.65     32.45 o 
   0  -8  10      165.74      112.73    210.39 o 
   1  -8  10       14.39       21.57     71.06 o 
   2  -8  10      212.86      182.32     58.42 o 
  -6  -7  10      130.52       82.67    129.57 o 
  -5  -7  10      112.18       80.79     97.98 o 
  -4  -7  10      131.02      116.54    177.06 o 
  -3  -7  10      221.25      207.36     65.85 o 
  -2  -7  10      551.87      551.86     65.92 o 
  -1  -7  10      486.02      450.25     62.31 o 
   0  -7  10        1.32        1.91     16.47 o 
   1  -7  10      345.98      312.74     67.83 o 
   2  -7  10       89.83       79.24    133.01 o 
   3  -7  10      134.06      153.57    123.36 o 
   4  -7  10       58.77       37.32     94.59 o 
   5  -7  10       69.62       44.47    108.96 o 
  -8  -6  10       80.84       43.73     63.35 o 
  -7  -6  10       67.27       32.46     43.70 o 
  -6  -6  10       49.87       47.54     40.17 o 
  -5  -6  10      464.05      434.65     61.44 o 
  -4  -6  10        3.30        1.63     17.49 o 
  -3  -6  10      193.65      184.57     39.17 o 
  -2  -6  10       97.45       97.95     32.06 o 
  -1  -6  10      168.69      168.95     37.42 o 
   0  -6  10      109.24      136.02     34.63 o 
   1  -6  10       34.12       17.86     26.79 o 
   2  -6  10      849.89      830.67    116.46 o 
   3  -6  10      223.10      183.38    122.66 o 
   4  -6  10       89.09       66.10    117.18 o 
   5  -6  10      250.93      213.55    203.19 o 
   6  -6  10      138.67       78.55    217.71 o 
   7  -6  10      183.57      168.97    192.42 o 
  -9  -5  10      284.11      320.01     45.78 o 
  -8  -5  10       64.51       53.04     52.77 o 
  -7  -5  10      137.44      137.54     35.44 o 
  -6  -5  10      429.91      445.62     47.15 o 
  -5  -5  10       54.51       45.18     50.82 o 
  -4  -5  10      370.94      363.65     52.71 o 
  -3  -5  10       37.92       33.52     32.64 o 
  -2  -5  10      577.46      626.49     76.21 o 
  -1  -5  10     1093.87     1192.05    111.93 o 
   0  -5  10      120.64      104.46     26.29 o 
   1  -5  10      684.64      723.07     71.59 o 
   2  -5  10      393.67      359.24     62.42 o 
   3  -5  10      210.60      213.92     63.88 o 
   4  -5  10      257.29      258.28     59.12 o 
   5  -5  10       11.13       15.65     39.98 o 
   6  -5  10      585.30      566.01    100.72 o 
   7  -5  10      113.33       80.07    126.35 o 
   8  -5  10      155.02      146.94     59.38 o 
   9  -5  10      500.96      400.70    198.83 o 
 -10  -4  10       37.75       45.37     47.86 o 
  -9  -4  10       58.57       37.72     32.60 o 
  -8  -4  10      368.41      357.78     53.98 o 
  -7  -4  10      102.02      115.48     59.05 o 
  -6  -4  10      159.62      153.58     38.44 o 
  -5  -4  10      784.15      794.57     80.67 o 
  -4  -4  10       75.62       72.69     64.75 o 
  -3  -4  10      509.37      496.87     58.67 o 
  -2  -4  10      691.99      636.38     60.33 o 
  -1  -4  10      526.58      526.12     54.56 o 
   0  -4  10      746.74      770.73     70.90 o 
   1  -4  10      114.08      118.50     42.24 o 
   2  -4  10     1415.83     1483.55    122.28 o 
   3  -4  10      428.03      418.07     39.59 o 
   4  -4  10       62.03       65.78     25.63 o 
   5  -4  10      409.15      419.03     89.15 o 
   6  -4  10        7.91        9.72     27.51 o 
   7  -4  10      559.05      502.27    118.17 o 
   8  -4  10       34.64       24.55     71.03 o 
   9  -4  10       73.08       58.42    102.30 o 
  10  -4  10      156.81      148.06     60.99 o 
 -11  -3  10      214.00      231.49     70.52 o 
 -10  -3  10      108.84       98.07     75.97 o 
  -9  -3  10      168.52      154.47     36.94 o 
  -8  -3  10      278.64      254.89     30.59 o 
  -7  -3  10      251.87      247.05     36.48 o 
  -6  -3  10      576.20      552.75     49.40 o 
  -5  -3  10       55.03       46.04     42.19 o 
  -4  -3  10     1161.40     1164.15    105.05 o 
  -3  -3  10       49.42       73.35     82.95 o 
  -2  -3  10      257.28      252.37     36.24 o 
  -1  -3  10     1218.46     1427.05     95.99 o 
   0  -3  10       64.77       59.09     24.35 o 
   1  -3  10     1993.70     1980.48    107.75 o 
   2  -3  10      270.27      264.31     38.53 o 
   3  -3  10      315.94      346.95     63.41 o 
   4  -3  10      251.00      300.67     65.89 o 
   5  -3  10       43.52       37.96     34.82 o 
   6  -3  10      318.26      316.11     80.78 o 
   7  -3  10       27.29       28.40     43.96 o 
   8  -3  10      393.83      321.38     62.72 o 
   9  -3  10      206.16      177.13     67.60 o 
  10  -3  10       64.83       28.80     82.85 o 
 -11  -2  10       22.15       37.25     58.12 o 
 -10  -2  10      263.94      290.88     41.52 o 
  -9  -2  10       52.34       49.23     61.36 o 
  -8  -2  10      751.79      819.04     66.15 o 
  -7  -2  10      244.45      274.30     36.11 o 
  -6  -2  10      150.96      131.20     20.83 o 
  -5  -2  10     1726.90     1815.95    133.28 o 
  -4  -2  10       30.27       37.15     25.62 o 
  -3  -2  10     2045.46     1974.51    137.47 o 
  -2  -2  10      606.91      661.83     49.49 o 
  -1  -2  10      252.74      244.15     29.78 o 
   0  -2  10     3135.38     3156.32    215.57 o 
   1  -2  10      115.37      123.82     45.56 o 
   2  -2  10       41.50       45.81     45.42 o 
   3  -2  10      378.00      489.82     68.11 o 
   4  -2  10      585.30      590.80     46.91 o 
   5  -2  10      367.13      367.19     56.07 o 
   6  -2  10      370.20      341.32     38.17 o 
   7  -2  10      762.95      667.94    110.01 o 
   8  -2  10      247.24      230.34     57.66 o 
   9  -2  10      174.74      149.80     54.37 o 
  10  -2  10       94.52       64.09    203.43 o 
  11  -2  10       48.83       25.43     80.86 o 
 -12  -1  10      192.59      198.32     67.58 o 
 -11  -1  10      163.32      177.89     55.79 o 
 -10  -1  10        6.48       30.76     34.67 o 
  -9  -1  10      274.90      308.23     70.94 o 
  -8  -1  10       38.24       44.51     46.18 o 
  -7  -1  10      343.53      358.21     29.48 o 
  -6  -1  10     1983.58     2046.06    120.62 o 
  -5  -1  10      815.48      781.57     58.20 o 
  -4  -1  10     1950.49     2046.98    126.32 o 
  -3  -1  10      294.50      289.34     42.26 o 
  -2  -1  10      489.02      486.57     59.37 o 
  -1  -1  10     1448.80     1544.22     96.72 o 
   0  -1  10      114.82      109.90     25.31 o 
   1  -1  10     3550.92     3416.78    399.21 o 
   2  -1  10     2644.77     2494.54    160.85 o 
   3  -1  10      896.97      862.11     73.23 o 
   4  -1  10     2515.67     2322.82    211.56 o 
   5  -1  10      546.25      542.11     51.26 o 
   6  -1  10      630.32      666.94     53.32 o 
   7  -1  10      222.54      228.08     46.77 o 
   8  -1  10      465.07      468.64     82.73 o 
   9  -1  10      261.55      280.83     61.04 o 
  10  -1  10       20.75       13.56     57.13 o 
  11  -1  10      159.25      215.11     72.37 o 
 -12   0  10      178.32      173.70     48.24 o 
 -11   0  10       21.81       37.71     48.09 o 
 -10   0  10      507.93      521.98     79.80 o 
  -9   0  10       42.54       33.92     34.69 o 
  -8   0  10      504.33      509.43     91.96 o 
  -7   0  10       33.76       53.23     18.44 o 
  -6   0  10      267.09      241.64     37.45 o 
  -5   0  10       26.07       27.20     31.87 o 
  -4   0  10      107.38       99.42     27.92 o 
  -3   0  10     1154.25     1196.93     74.51 o 
  -2   0  10      287.63      274.46     29.75 o 
  -1   0  10      317.54      313.53     30.58 o 
   0   0  10     1220.47     1153.18     76.59 o 
   1   0  10      236.07      232.69     52.20 o 
   2   0  10       44.71       45.45     34.33 o 
   3   0  10      145.92      205.13     99.63 o 
   4   0  10      288.50      291.95     51.88 o 
   5   0  10      108.62      138.33     55.24 o 
   6   0  10      268.73      238.14     50.10 o 
   7   0  10      698.91      766.50     79.38 o 
   8   0  10      403.09      410.70     46.14 o 
   9   0  10      238.87      212.54     68.18 o 
  10   0  10      595.28      576.40    117.69 o 
  11   0  10       82.98       65.94    154.06 o 
 -12   1  10      214.99      219.45    138.92 o 
 -11   1  10      212.17      193.74     48.21 o 
 -10   1  10        9.09       28.17     41.93 o 
  -9   1  10      265.25      273.50     71.17 o 
  -8   1  10       54.64       57.90     73.48 o 
  -7   1  10      447.87      444.11     61.59 o 
  -6   1  10     2180.11     2212.01    217.03 o 
  -5   1  10      881.84      850.00     48.24 o 
  -4   1  10     1903.27     1946.15    250.24 o 
  -3   1  10      293.90      284.83     50.60 o 
  -2   1  10      597.73      651.81     94.78 o 
  -1   1  10     1266.70     1353.12    126.22 o 
   0   1  10       91.72       93.43     22.62 o 
   1   1  10     3180.15     2994.39    168.81 o 
   2   1  10     2727.33     2499.72    148.60 o 
   3   1  10      850.08      810.70     63.13 o 
   4   1  10     2565.74     2531.52    116.36 o 
   5   1  10      440.80      421.21     47.70 o 
   6   1  10      894.85      891.67     66.45 o 
   7   1  10      255.10      262.33     58.07 o 
   8   1  10      462.02      491.52     54.81 o 
   9   1  10      306.22      335.70     49.11 o 
  10   1  10       27.14       40.55    112.94 o 
  11   1  10      227.29      264.46     77.07 o 
 -11   2  10       30.89       34.94     70.52 o 
 -10   2  10      244.37      254.45     61.76 o 
  -9   2  10       46.02       45.96     95.59 o 
  -8   2  10      777.69      863.06    128.33 o 
  -7   2  10      171.09      181.38     49.95 o 
  -6   2  10      143.49      127.60     36.10 o 
  -5   2  10     1352.73     1308.28    135.82 o 
  -4   2  10       21.41       18.20     18.56 o 
  -3   2  10     1751.47     1686.47    104.80 o 
  -2   2  10      595.30      623.22     38.62 o 
  -1   2  10      287.41      300.94     47.12 o 
   0   2  10     3035.99     3139.80    207.46 o 
   1   2  10      107.50      127.72     29.15 o 
   2   2  10      190.71      210.14     40.52 o 
   3   2  10      294.13      507.83    102.94 o 
   4   2  10      448.18      419.05     53.23 o 
   5   2  10      428.13      454.67     51.70 o 
   6   2  10      376.85      344.62     40.25 o 
   7   2  10      652.17      645.46     71.23 o 
   8   2  10      275.19      290.52     48.38 o 
   9   2  10      173.44      173.12     43.93 o 
  10   2  10      146.60       96.82    197.31 o 
  11   2  10       54.69       31.33     91.07 o 
 -11   3  10      200.13      172.82    131.78 o 
 -10   3  10      103.57      115.79     73.38 o 
  -9   3  10       85.64       63.27    117.38 o 
  -8   3  10      264.55      260.95    104.68 o 
  -7   3  10      214.82      205.69    194.22 o 
  -6   3  10      761.00      672.57     96.69 o 
  -5   3  10       58.59       82.10     72.85 o 
  -4   3  10     1344.31     1423.35    148.52 o 
  -3   3  10       52.91       52.72     27.15 o 
  -2   3  10      249.13      224.03     35.88 o 
  -1   3  10     1234.78     1361.61    146.50 o 
   0   3  10       64.00       72.39     66.04 o 
   1   3  10     1836.00     1985.08    113.78 o 
   2   3  10      234.03      234.07     41.22 o 
   3   3  10      438.87      446.01     52.44 o 
   4   3  10      250.23      365.71     72.94 o 
   5   3  10       58.87       63.32     68.59 o 
   6   3  10      406.32      432.88     69.99 o 
   7   3  10       27.84       22.02     30.69 o 
   8   3  10      347.00      334.94     49.69 o 
   9   3  10      195.74      212.65     48.07 o 
  10   3  10      102.91       66.84    106.12 o 
 -10   4  10       25.15       30.98     50.57 o 
  -9   4  10       57.21       25.80    114.44 o 
  -8   4  10      341.61      356.61     77.02 o 
  -7   4  10       73.78       87.30     68.26 o 
  -6   4  10      143.25      160.18    145.95 o 
  -5   4  10      634.10      558.66     87.60 o 
  -4   4  10       90.37       80.61     84.82 o 
  -3   4  10      574.78      615.48     83.81 o 
  -2   4  10      735.49      896.42    109.11 o 
  -1   4  10      610.51      550.74     83.05 o 
   0   4  10      867.03      876.66     71.50 o 
   1   4  10      106.52      139.92     37.13 o 
   2   4  10     1674.10     1633.42    144.94 o 
   3   4  10      498.86      501.98     53.92 o 
   4   4  10       95.55       95.00     50.88 o 
   5   4  10      351.60      396.62     56.92 o 
   6   4  10        9.46       18.77     18.70 o 
   7   4  10      577.31      586.66     64.55 o 
   8   4  10       17.48       22.37     33.15 o 
   9   4  10       53.65       38.98     73.85 o 
  10   4  10       67.85       53.16    101.55 o 
  -9   5  10      242.66      282.76     69.59 o 
  -8   5  10       48.48       37.88     57.95 o 
  -7   5  10      107.48      105.89    125.45 o 
  -6   5  10      463.46      470.92     83.41 o 
  -5   5  10       52.01       46.66     65.41 o 
  -4   5  10      394.36      353.08     68.14 o 
  -2   5  10      560.88      549.13     92.85 o 
  -1   5  10      902.82      890.71    123.41 o 
   0   5  10       90.23       92.57    126.79 o 
   1   5  10      596.32      730.69    115.92 o 
   2   5  10      354.17      409.64    111.29 o 
   3   5  10      369.02      345.79    109.40 o 
   4   5  10      175.49      200.78     82.49 o 
   5   5  10       10.97       13.42     40.99 o 
   6   5  10      615.23      553.73     86.73 o 
   7   5  10      101.03       75.55    133.25 o 
   8   5  10      167.99      147.36     56.83 o 
   9   5  10      450.87      482.61     93.96 o 
  -8   6  10       54.00       38.81     63.00 o 
  -7   6  10       27.95       20.34     30.64 o 
  -6   6  10       73.72       51.57     56.22 o 
  -5   6  10      377.76      345.59     70.89 o 
  -4   6  10        1.75        0.26     33.67 o 
  -3   6  10      196.56      164.87    203.01 o 
  -1   6  10      191.37      187.44    218.28 o 
   0   6  10       97.05      136.72    200.44 o 
   1   6  10       29.36       31.38     47.45 o 
   2   6  10      837.54      699.10    104.30 o 
   3   6  10      219.95      190.00     65.52 o 
   4   6  10       43.75       24.57     50.42 o 
   5   6  10      306.98      317.06    157.96 o 
   6   6  10      143.59       90.60    152.73 o 
   7   6  10      172.29      194.96    102.92 o 
  -6   7  10      170.16      142.78     46.49 o 
  -5   7  10      128.31      133.42     47.78 o 
  -4   7  10       96.13       92.37     65.87 o 
  -3   7  10      226.01      177.74     60.97 o 
  -2   7  10      527.16      417.64     84.14 o 
  -1   7  10      450.60      387.09    167.97 o 
   0   7  10        0.01        1.16     27.84 o 
   1   7  10      346.65      373.56     73.37 o 
   2   7  10       76.14      166.01     72.26 o 
   3   7  10      186.16      176.54     75.93 o 
   4   7  10       79.98       50.27    116.82 o 
   5   7  10       55.66       31.16     99.40 o 
  -3   8  10       86.55       50.37     82.75 o 
  -2   8  10       19.66       14.52     81.97 o 
  -1   8  10      198.36      148.42    120.06 o 
   0   8  10      117.58       94.22    179.44 o 
   1   8  10       13.24       28.12     67.73 o 
   2   8  10      172.66      113.56    170.13 o 
  -5  -7  11      224.45      192.69     33.49 o 
  -4  -7  11      123.20      131.45     61.08 o 
  -3  -7  11      227.80      208.52     39.05 o 
  -2  -7  11       60.77       38.18     57.69 o 
  -1  -7  11      125.15      130.31     35.50 o 
   0  -7  11      161.36      187.29     64.60 o 
   1  -7  11      101.72       71.93    149.58 o 
   2  -7  11       82.33       61.26    155.18 o 
   3  -7  11       95.20       51.25    146.33 o 
   4  -7  11      195.05      234.98     78.50 o 
  -7  -6  11      599.65      531.01     62.52 o 
  -6  -6  11      106.59       81.57     85.58 o 
  -5  -6  11      202.23      162.59     33.38 o 
  -4  -6  11      129.34      113.39     94.94 o 
  -3  -6  11        0.78        4.42     16.75 o 
  -2  -6  11      369.29      406.70     62.23 o 
  -1  -6  11      407.00      393.93     52.08 o 
   0  -6  11        0.28        3.03     14.13 o 
   1  -6  11      164.20      155.19     30.51 o 
   2  -6  11      196.67      149.69     80.00 o 
   3  -6  11      135.99      114.31    160.89 o 
   4  -6  11       34.17       32.45     60.35 o 
   5  -6  11      254.01      243.24     63.24 o 
   6  -6  11      394.56      361.02    100.36 o 
  -8  -5  11      296.04      294.72     51.07 o 
  -7  -5  11       39.35       32.21     31.30 o 
  -6  -5  11       51.28       32.98     26.68 o 
  -5  -5  11      333.17      340.38     63.93 o 
  -4  -5  11      104.60       77.07     72.33 o 
  -3  -5  11      299.20      286.96     53.89 o 
  -2  -5  11      636.93      660.04     65.23 o 
  -1  -5  11      547.81      574.56     64.20 o 
   0  -5  11      288.21      291.07     37.95 o 
   1  -5  11      198.30      177.06     40.26 o 
   2  -5  11      844.42      834.63     87.09 o 
   3  -5  11      137.59      103.51    156.46 o 
   4  -5  11      164.53      194.30     73.15 o 
   5  -5  11      229.02      235.20     53.85 o 
   6  -5  11       65.52       47.76     90.63 o 
   7  -5  11      489.32      465.56    137.42 o 
   8  -5  11       15.80       30.63     61.58 o 
  -9  -4  11      149.74      134.76     37.82 o 
  -8  -4  11       46.47       37.97     36.64 o 
  -7  -4  11      203.64      199.96     27.96 o 
  -6  -4  11       64.13       71.13     51.80 o 
  -5  -4  11      346.68      360.72     57.80 o 
  -4  -4  11      581.44      570.63    131.90 o 
  -3  -4  11      599.29      533.47     61.62 o 
  -2  -4  11      417.32      504.44     64.35 o 
  -1  -4  11      452.77      484.99     45.43 o 
   0  -4  11      100.89      100.95     71.34 o 
   1  -4  11      302.38      312.57     50.37 o 
   2  -4  11       46.33       47.58     43.32 o 
   3  -4  11      844.95      902.03     89.49 o 
   4  -4  11       17.79       14.97     51.99 o 
   5  -4  11      960.03      874.79    118.49 o 
   6  -4  11      788.10      702.61    113.39 o 
   7  -4  11      103.24       77.84    112.23 o 
   8  -4  11      413.53      432.24     82.99 o 
   9  -4  11      133.91       61.93    169.42 o 
 -10  -3  11      253.95      299.90     51.42 o 
  -9  -3  11      133.06      134.57     46.74 o 
  -8  -3  11      333.93      342.47     40.26 o 
  -7  -3  11      424.47      426.20     40.13 o 
  -6  -3  11      323.31      327.63     43.35 o 
  -5  -3  11      769.57      780.03     98.61 o 
  -4  -3  11       18.09       18.18     19.09 o 
  -3  -3  11     1742.01     1904.07    101.34 o 
  -2  -3  11      255.34      251.78     50.40 o 
  -1  -3  11      756.23      741.46     62.40 o 
   0  -3  11     1351.32     1350.39    105.31 o 
   1  -3  11      162.54      166.63     36.19 o 
   2  -3  11      394.07      462.83     56.41 o 
   3  -3  11       80.16       70.59     60.23 o 
   4  -3  11      119.50      130.88     26.39 o 
   5  -3  11      626.68      599.75    117.36 o 
   6  -3  11       33.78       25.48     58.14 o 
   7  -3  11      442.55      427.53     81.09 o 
   8  -3  11       85.08       80.36    144.43 o 
   9  -3  11      208.94      195.11     63.52 o 
  10  -3  11       78.94       61.55    182.88 o 
 -11  -2  11       20.91       30.73     61.75 o 
 -10  -2  11      252.40      241.05     57.82 o 
  -9  -2  11      128.15      127.95     34.44 o 
  -8  -2  11       16.74       24.12     28.68 o 
  -7  -2  11      219.29      209.08     31.91 o 
  -6  -2  11       99.34      121.87     21.51 o 
  -5  -2  11      400.26      384.91     38.33 o 
  -4  -2  11      420.55      430.52     54.45 o 
  -3  -2  11       23.34       27.23     23.68 o 
  -2  -2  11     1166.39     1166.64     77.68 o 
  -1  -2  11      150.07      178.44     33.85 o 
   0  -2  11      201.81      216.05     36.92 o 
   1  -2  11      819.28      846.35     87.56 o 
   2  -2  11     1568.20     1505.96     82.82 o 
   3  -2  11      894.20      931.54     74.04 o 
   4  -2  11      257.98      270.67     49.28 o 
   5  -2  11      826.51      775.46     80.48 o 
   6  -2  11      377.47      360.38     86.96 o 
   7  -2  11       56.62       27.33     65.49 o 
   8  -2  11      607.94      590.44    103.45 o 
   9  -2  11      375.26      313.57     84.10 o 
  10  -2  11      176.79      168.37     67.56 o 
 -11  -1  11       57.15       30.04     44.62 o 
 -10  -1  11      268.96      277.32     64.89 o 
  -9  -1  11       11.60       12.07     25.77 o 
  -8  -1  11      353.76      332.86     37.94 o 
  -7  -1  11      205.88      186.46     21.44 o 
  -6  -1  11     1244.29     1266.64     68.40 o 
  -5  -1  11       50.91       46.21     42.12 o 
  -4  -1  11      141.13      114.25     35.79 o 
  -3  -1  11     1380.10     1387.81     79.76 o 
  -2  -1  11      231.04      203.21     40.72 o 
  -1  -1  11      780.56      790.71     73.70 o 
   0  -1  11     1670.85     1609.14    106.40 o 
   1  -1  11      294.91      280.64     48.08 o 
   2  -1  11      615.30      645.87     68.26 o 
   3  -1  11      104.17      211.63     78.60 o 
   4  -1  11     1555.93     1523.81    109.13 o 
   5  -1  11     1401.76     1391.03     88.10 o 
   6  -1  11      581.99      518.48     61.58 o 
   7  -1  11     1188.22     1074.11    142.42 o 
   8  -1  11        7.61       14.28     36.99 o 
   9  -1  11      305.45      317.08     81.54 o 
  10  -1  11      210.70      271.79     83.69 o 
 -11   0  11       13.79       11.43     33.19 o 
 -10   0  11      225.63      207.43    135.52 o 
  -9   0  11      310.61      346.74    183.06 o 
  -8   0  11        1.58        6.12     28.50 o 
  -7   0  11       32.68       34.47     45.17 o 
  -6   0  11      922.39      887.22     66.99 o 
  -5   0  11      212.33      195.97     42.01 o 
  -4   0  11      281.86      275.64     50.82 o 
  -3   0  11      365.62      330.05     43.13 o 
  -2   0  11     1212.13     1152.78     96.24 o 
  -1   0  11      441.61      420.01     51.36 o 
   0   0  11      404.04      395.29     55.66 o 
   1   0  11      335.51      340.78     48.95 o 
   2   0  11        0.33       42.93     61.22 o 
   3   0  11     1204.39     1244.33     73.06 o 
   4   0  11        5.08        4.33     16.97 o 
   5   0  11       95.91      126.65     36.19 o 
   6   0  11      506.24      528.82     54.75 o 
   7   0  11       18.86       22.24     27.36 o 
   8   0  11      898.41      902.12    143.18 o 
   9   0  11      307.58      274.25     75.93 o 
  10   0  11      244.60      223.23     69.43 o 
 -11   1  11       27.07       23.89     56.23 o 
 -10   1  11      212.68      191.31     55.17 o 
  -9   1  11        9.70        7.17     31.41 o 
  -8   1  11      329.20      398.50     97.06 o 
  -7   1  11      137.79      121.90     56.70 o 
  -6   1  11     1100.20     1171.50    120.07 o 
  -5   1  11      138.93      118.96     27.46 o 
  -4   1  11      144.20      115.70     31.49 o 
  -3   1  11     1298.27     1269.20     71.07 o 
  -2   1  11      295.17      286.50     45.73 o 
  -1   1  11      738.10      716.47     62.24 o 
   0   1  11     1692.53     1620.60    119.18 o 
   1   1  11      357.41      323.61     55.15 o 
   2   1  11      858.97      872.17     58.16 o 
   3   1  11       98.35      112.45    108.29 o 
   4   1  11     1843.69     1779.00    131.74 o 
   5   1  11     1400.48     1487.12     97.65 o 
   6   1  11      646.08      608.55     66.81 o 
   7   1  11     1120.42     1072.22     86.03 o 
   8   1  11        2.80       -2.96     28.04 o 
   9   1  11      345.75      364.67    105.16 o 
  10   1  11      167.84      247.73     76.12 o 
 -11   2  11       40.43       33.55     60.63 o 
 -10   2  11      271.01      231.55     56.20 o 
  -9   2  11      169.48      137.25    148.83 o 
  -8   2  11       10.27       11.74     43.82 o 
  -7   2  11      180.43      186.14     56.52 o 
  -6   2  11      162.76      196.11     46.31 o 
  -5   2  11      305.23      298.22     62.17 o 
  -4   2  11      426.19      450.82     66.84 o 
  -3   2  11       29.33       29.82     44.67 o 
  -2   2  11     1198.47     1228.30     64.60 o 
  -1   2  11      271.92      374.60     60.42 o 
   0   2  11      140.64      155.68     30.38 o 
   1   2  11      892.55      903.85     60.45 o 
   2   2  11     1582.63     1590.82    100.76 o 
   3   2  11      892.28      890.66     76.75 o 
   4   2  11      158.09      163.31     49.84 o 
   5   2  11      684.12      645.70     71.68 o 
   6   2  11      374.82      405.17     55.92 o 
   7   2  11       56.43       34.10     42.22 o 
   8   2  11      657.47      676.63     74.68 o 
   9   2  11      336.45      311.11     54.65 o 
  10   2  11      209.48      196.41    154.39 o 
 -10   3  11      203.57      179.82    226.07 o 
  -9   3  11      119.82      144.62     49.78 o 
  -8   3  11      442.32      415.53    127.73 o 
  -7   3  11      411.82      421.49     85.28 o 
  -6   3  11      411.54      403.67     72.13 o 
  -5   3  11      834.64      828.77    120.76 o 
  -4   3  11       14.93       -7.63     41.62 o 
  -3   3  11     1865.65     1830.80    157.62 o 
  -2   3  11      243.23      261.03     51.51 o 
  -1   3  11      624.65      643.63     58.71 o 
   0   3  11     1122.15     1240.55    104.36 o 
   1   3  11      218.62      314.40     82.73 o 
   2   3  11      430.96      453.31     46.80 o 
   4   3  11      145.19      147.08     30.94 o 
   5   3  11      737.52      739.81     80.41 o 
   6   3  11       19.95       18.32     19.87 o 
   7   3  11      385.85      421.90     56.03 o 
   8   3  11       88.77       89.55    103.48 o 
   9   3  11      203.58      270.96     46.43 o 
  10   3  11       48.53       36.99     89.21 o 
  -9   4  11      202.97      184.14    145.98 o 
  -8   4  11       38.05       47.08     63.17 o 
  -7   4  11      232.86      207.59    189.07 o 
  -6   4  11       68.34       85.73    104.05 o 
  -5   4  11      327.02      355.66     73.41 o 
  -4   4  11      501.43      495.05    200.44 o 
  -3   4  11      588.19      625.79    108.09 o 
  -2   4  11      350.80      379.47     86.05 o 
  -1   4  11      486.34      466.62     43.12 o 
   0   4  11      142.60      152.03     47.92 o 
   1   4  11      355.25      397.24     62.64 o 
   2   4  11       48.93       64.55     67.67 o 
   3   4  11      600.96      659.09     84.85 o 
   4   4  11       17.71       21.14     38.10 o 
   5   4  11      944.89      879.38     84.14 o 
   6   4  11      641.03      615.37     69.25 o 
   7   4  11      102.11       79.25     86.02 o 
   8   4  11      406.86      433.53     53.76 o 
   9   4  11      165.82      163.01     57.73 o 
  -8   5  11      335.27      343.06     82.49 o 
  -7   5  11       57.41       55.76     81.06 o 
  -6   5  11      115.09       79.80    148.81 o 
  -5   5  11      421.26      402.76     81.59 o 
  -4   5  11       83.19       71.32     61.38 o 
  -3   5  11      324.85      269.14     65.63 o 
  -2   5  11      681.54      727.81    159.06 o 
  -1   5  11      462.42      474.37     93.12 o 
   0   5  11      292.19      308.00     87.33 o 
   1   5  11      245.88      292.04     73.02 o 
   2   5  11      750.79      797.83    121.51 o 
   3   5  11      181.01      144.69    234.09 o 
   4   5  11      153.23      158.90     42.29 o 
   5   5  11      297.92      311.53     54.75 o 
   6   5  11       48.19       36.04     63.51 o 
   7   5  11      427.26      444.80     52.80 o 
   8   5  11       10.55       12.56     51.05 o 
  -7   6  11      562.08      505.56    113.68 o 
  -6   6  11      167.10      129.06    131.45 o 
  -5   6  11      186.65      139.07    192.38 o 
  -4   6  11      142.80      106.11    177.87 o 
  -3   6  11        1.11        4.38     30.60 o 
  -2   6  11      376.82      368.06     79.99 o 
  -1   6  11      419.86      350.07     86.09 o 
   0   6  11        6.23       -1.14     47.88 o 
   1   6  11      258.24      255.84    209.36 o 
   2   6  11      190.52      201.10     62.11 o 
   3   6  11      184.35      190.11     56.86 o 
   4   6  11       23.19       29.69     99.65 o 
   5   6  11      222.94      179.14     70.18 o 
   6   6  11      340.67      321.28     75.71 o 
  -5   7  11      266.53      216.16     55.53 o 
  -4   7  11      109.52       98.12    139.30 o 
  -3   7  11      214.19      181.44     58.74 o 
  -2   7  11       63.67       46.11    104.84 o 
  -1   7  11      102.56       85.18    146.05 o 
   0   7  11      181.42      214.61     55.34 o 
   1   7  11      110.00      102.90    197.02 o 
   2   7  11       83.37       63.53    120.97 o 
   3   7  11      103.64       79.48    162.91 o 
   4   7  11      211.93      219.01     71.52 o 
  -3  -7  12       39.80       27.54     33.67 o 
  -2  -7  12      177.77      169.72     37.68 o 
  -1  -7  12       89.05      105.03     39.12 o 
   0  -7  12       15.38       11.59     61.62 o 
   1  -7  12      547.00      507.32     81.17 o 
   2  -7  12      112.14      106.72    193.92 o 
  -6  -6  12       79.20       45.72     48.54 o 
  -5  -6  12      389.75      395.00     63.86 o 
  -4  -6  12      447.72      443.64     57.81 o 
  -3  -6  12      439.56      479.21     72.00 o 
  -2  -6  12       81.41       55.74     77.57 o 
  -1  -6  12       77.84      111.37     43.37 o 
   0  -6  12       36.82       34.86     37.94 o 
   1  -6  12      188.12      173.97     68.29 o 
   2  -6  12      382.78      378.12    110.95 o 
   3  -6  12      117.80       88.97    155.14 o 
   4  -6  12      658.00      645.17    141.21 o 
   5  -6  12      120.14       62.15    165.36 o 
  -7  -5  12      164.52      155.61     34.05 o 
  -6  -5  12      194.74      174.85     49.17 o 
  -5  -5  12      159.76      153.26     51.98 o 
  -4  -5  12      873.44      862.25     80.93 o 
  -3  -5  12       73.84       70.72     80.44 o 
  -2  -5  12      501.14      562.72     61.19 o 
  -1  -5  12      479.79      447.56     56.72 o 
   0  -5  12      510.90      493.17     64.36 o 
   1  -5  12      269.16      260.51     55.35 o 
   2  -5  12       14.27       18.93     34.56 o 
   3  -5  12      496.75      520.53    108.95 o 
   4  -5  12       27.08       19.49     75.12 o 
   5  -5  12      253.31      189.98    209.93 o 
   6  -5  12      280.97      284.91     90.44 o 
   7  -5  12       41.86       24.47    141.97 o 
  -9  -4  12       12.67       14.00     25.12 o 
  -8  -4  12      638.52      651.56     46.32 o 
  -7  -4  12      125.29      106.31     63.61 o 
  -6  -4  12      379.93      349.95     39.89 o 
  -5  -4  12       65.98       63.72     59.44 o 
  -4  -4  12      307.36      292.61     77.54 o 
  -3  -4  12      494.04      468.67     52.37 o 
  -2  -4  12       91.12       82.18     85.38 o 
  -1  -4  12      217.39      226.47     30.75 o 
   0  -4  12       67.83       64.88     71.16 o 
   1  -4  12      212.50      237.33     36.96 o 
   2  -4  12      193.91      197.25     38.56 o 
   3  -4  12      164.96      146.68    190.96 o 
   4  -4  12      868.76      767.32    133.23 o 
   5  -4  12      144.39      109.72    209.70 o 
   6  -4  12      200.83      175.78    186.98 o 
   7  -4  12      168.61      134.31    148.54 o 
   8  -4  12       83.52       56.05    173.57 o 
  -9  -3  12      373.25      383.16     73.13 o 
  -8  -3  12       24.75       23.85     35.20 o 
  -7  -3  12      447.01      404.81     40.88 o 
  -6  -3  12        2.29       -1.29     28.43 o 
  -5  -3  12      712.83      693.38     68.25 o 
  -4  -3  12      793.23      797.35     85.96 o 
  -3  -3  12       18.80       20.60     25.65 o 
  -2  -3  12      701.27      694.54     71.41 o 
  -1  -3  12      422.65      403.20     69.70 o 
   0  -3  12       90.11      121.75     33.67 o 
   1  -3  12      576.50      577.18     62.94 o 
   2  -3  12       32.67       32.02     47.25 o 
   3  -3  12     1124.35     1123.15    106.09 o 
   4  -3  12      464.70      456.21     52.21 o 
   5  -3  12      925.42      795.85    117.75 o 
   6  -3  12      655.17      537.78     98.05 o 
   7  -3  12       51.58       53.35    108.25 o 
   8  -3  12      454.26      419.88     81.19 o 
   9  -3  12      260.49      243.26     74.00 o 
 -10  -2  12      137.82      169.75     54.34 o 
  -9  -2  12      120.54      112.85    185.10 o 
  -8  -2  12      371.83      341.59     44.65 o 
  -7  -2  12       18.76       23.26     22.25 o 
  -6  -2  12      445.03      466.40     58.88 o 
  -5  -2  12      273.27      254.02     44.65 o 
  -4  -2  12       35.89       20.60     18.85 o 
  -3  -2  12      376.87      372.32     38.50 o 
  -2  -2  12       89.05       90.94     67.14 o 
  -1  -2  12      590.94      580.82     55.59 o 
   0  -2  12      278.81      278.59     52.78 o 
   1  -2  12      509.56      551.97     65.26 o 
   2  -2  12      221.16      232.02     39.04 o 
   3  -2  12       75.62       89.08     25.32 o 
   4  -2  12      502.33      531.74     63.78 o 
   5  -2  12      394.53      355.38     45.99 o 
   6  -2  12      244.23      219.17    106.00 o 
   7  -2  12      508.33      419.01     85.80 o 
   8  -2  12        2.13        6.51     32.85 o 
   9  -2  12      610.13      620.40    139.16 o 
 -10  -1  12       60.01       54.36     84.75 o 
  -9  -1  12      753.15      779.02    156.43 o 
  -8  -1  12       97.06       80.33     92.64 o 
  -7  -1  12      134.44      123.98     28.26 o 
  -6  -1  12      282.40      298.28     42.46 o 
  -5  -1  12     1087.47      999.64     92.99 o 
  -4  -1  12     1463.21     1463.14    100.38 o 
  -3  -1  12       23.97       19.46     22.65 o 
  -2  -1  12      735.00      683.46     63.60 o 
  -1  -1  12      784.74      759.54     67.27 o 
   0  -1  12       17.84       11.06     17.82 o 
   1  -1  12      135.44      169.58     37.10 o 
   2  -1  12      101.57      135.09     42.10 o 
   3  -1  12     1153.00     1241.96     87.13 o 
   4  -1  12      277.09      230.39    180.72 o 
   5  -1  12      613.41      669.58     71.28 o 
   6  -1  12      213.90      235.90     44.57 o 
   7  -1  12        4.73      -10.53     52.79 o 
   8  -1  12      522.55      551.40    114.65 o 
   9  -1  12       17.27       12.51     58.78 o 
  10  -1  12      177.88      160.67     62.93 o 
 -10   0  12       47.24       36.81     62.97 o 
  -9   0  12       94.20       57.06    119.95 o 
  -8   0  12      460.25      471.53     85.77 o 
  -7   0  12      111.84       78.90    123.79 o 
  -6   0  12      154.62      145.76     45.49 o 
  -5   0  12      976.92      933.06     91.58 o 
  -4   0  12       51.47       42.55     42.58 o 
  -3   0  12     1047.57     1087.70     84.33 o 
  -2   0  12       43.37       37.42     42.65 o 
  -1   0  12     1043.74     1012.95    100.80 o 
   0   0  12     1156.28     1128.30    146.79 o 
   1   0  12     1645.25     1639.26    117.89 o 
   2   0  12      732.79      741.85     66.14 o 
   3   0  12       11.82        9.50     44.59 o 
   4   0  12     1253.48     1173.22    108.28 o 
   5   0  12       96.37       95.33     27.34 o 
   6   0  12      227.82      219.96     73.45 o 
   7   0  12      768.62      738.52     76.98 o 
   8   0  12      121.46      149.51     75.84 o 
   9   0  12      276.82      339.93     75.60 o 
  10   0  12       24.47       24.33     54.98 o 
 -10   1  12       41.49       40.46     60.86 o 
  -9   1  12      758.17      798.54    138.48 o 
  -8   1  12       82.23       62.89    135.38 o 
  -7   1  12      211.68      216.53    107.49 o 
  -6   1  12      259.70      261.07     64.42 o 
  -5   1  12     1025.19     1029.48    140.42 o 
  -4   1  12     1472.80     1403.90    101.66 o 
  -3   1  12       39.22       37.92     48.27 o 
  -2   1  12      759.08      710.86     58.99 o 
  -1   1  12      746.61      702.82     58.05 o 
   0   1  12       14.87       10.15     11.94 o 
   1   1  12      118.92      181.00     45.25 o 
   2   1  12       84.43      107.10     76.80 o 
   3   1  12     1100.16     1099.28     82.32 o 
   4   1  12      214.81      185.32    264.82 o 
   5   1  12      499.31      551.64     69.42 o 
   6   1  12      235.38      244.30     39.79 o 
   7   1  12       22.39       22.84     29.22 o 
   8   1  12      422.61      486.96    102.05 o 
   9   1  12       20.86        8.83     42.25 o 
  10   1  12      135.68       96.59    255.25 o 
 -10   2  12      105.35       77.36    125.58 o 
  -9   2  12      127.54      125.35    171.27 o 
  -8   2  12      462.73      452.63     77.98 o 
  -7   2  12       13.70       24.67     30.02 o 
  -6   2  12      454.91      460.22    130.69 o 
  -5   2  12      308.88      281.04     60.28 o 
  -4   2  12       82.43       77.23     99.38 o 
  -3   2  12      441.65      453.58     65.11 o 
  -2   2  12       86.66       86.17     21.51 o 
  -1   2  12      622.33      635.54     71.71 o 
   0   2  12      188.93      229.38     59.83 o 
   1   2  12      638.50      694.14     58.35 o 
   2   2  12      139.49      152.34     28.84 o 
   3   2  12       72.19       90.00     42.09 o 
   4   2  12      462.55      486.22     59.17 o 
   5   2  12      452.25      420.29     56.01 o 
   6   2  12      227.35      222.38     44.80 o 
   7   2  12      522.18      502.07     63.96 o 
   8   2  12        2.49        2.50     19.92 o 
   9   2  12      693.64      679.65    143.36 o 
  -9   3  12      323.42      341.17     95.32 o 
  -8   3  12       33.01       24.91     60.28 o 
  -7   3  12      365.29      356.76     73.82 o 
  -6   3  12        1.40       11.80     29.63 o 
  -5   3  12      698.16      655.73     94.70 o 
  -4   3  12      627.90      579.13     91.66 o 
  -2   3  12      654.59      705.15    115.78 o 
  -1   3  12      428.02      429.89     63.72 o 
   0   3  12      136.52      151.22     31.43 o 
   1   3  12      759.19      746.14     76.70 o 
   2   3  12       12.23       15.97     54.72 o 
   3   3  12     1335.53     1450.38    127.88 o 
   4   3  12      406.53      462.84     63.11 o 
   5   3  12     1062.35     1029.47     96.00 o 
   6   3  12      653.95      606.81     70.92 o 
   7   3  12       78.08       71.96    111.02 o 
   8   3  12      368.44      359.17     45.92 o 
   9   3  12      270.50      273.77     44.43 o 
  -9   4  12       15.22        5.87     14.79 o 
  -8   4  12      609.06      566.52     72.06 o 
  -7   4  12      139.43      127.40    139.26 o 
  -6   4  12      364.30      359.82     80.15 o 
  -5   4  12       30.20       32.67     33.34 o 
  -4   4  12      221.43      206.68    217.94 o 
  -3   4  12      588.08      587.54     97.94 o 
  -2   4  12       86.57       98.42    136.92 o 
  -1   4  12      155.98      211.56     61.84 o 
   0   4  12       18.77       14.39     27.63 o 
   1   4  12      186.42      209.70     43.54 o 
   2   4  12      199.55      197.07     52.14 o 
   3   4  12      171.79      224.32     64.05 o 
   4   4  12      602.99      556.80     64.24 o 
   5   4  12      206.72      207.44     45.63 o 
   6   4  12      214.41      229.48     46.63 o 
   7   4  12      156.99      142.64     39.94 o 
   8   4  12       94.60       79.56     98.76 o 
  -7   5  12      192.32      200.77     55.57 o 
  -6   5  12      213.51      191.53     88.36 o 
  -5   5  12      236.54      191.72    214.23 o 
  -4   5  12      835.08      753.67    108.33 o 
  -3   5  12       97.96      105.28     97.02 o 
  -2   5  12      511.32      501.39     92.22 o 
  -1   5  12      411.26      383.37     82.47 o 
   0   5  12      518.83      585.07    114.78 o 
   1   5  12      352.09      376.90     84.18 o 
   2   5  12       31.95       88.67    176.21 o 
   3   5  12      625.48      648.95     77.63 o 
   4   5  12       28.48       26.46     68.79 o 
   5   5  12      317.21      244.22    108.46 o 
   6   5  12      344.68      309.12     61.74 o 
   7   5  12       32.34       29.56     40.68 o 
  -6   6  12       54.70       41.26     79.78 o 
  -5   6  12      304.02      244.45     70.86 o 
  -4   6  12      431.42      339.59     75.73 o 
  -3   6  12      345.43      272.07     80.15 o 
  -2   6  12       75.42       55.99    193.97 o 
  -1   6  12      114.61      105.29    226.38 o 
   0   6  12       64.06       61.11     77.16 o 
   1   6  12      211.23      218.99     76.48 o 
   2   6  12      280.28      267.24     77.65 o 
   3   6  12      123.37      178.55    100.66 o 
   4   6  12      597.82      562.82    121.55 o 
   5   6  12       67.96       31.42     82.69 o 
  -3   7  12       32.71       26.33     51.10 o 
  -2   7  12      170.39      169.94     76.24 o 
  -1   7  12       62.86      125.18    170.81 o 
   0   7  12       23.71       15.74     31.13 o 
   1   7  12      500.05      463.61     72.17 o 
   2   7  12      120.60       93.30    158.38 o 
  -4  -6  13      239.72      247.09     60.00 o 
  -3  -6  13      103.49      105.03     40.61 o 
  -2  -6  13       25.72       32.64     68.55 o 
  -1  -6  13       77.66       81.37     31.58 o 
   0  -6  13      506.40      473.82     65.72 o 
   1  -6  13       32.17       20.63     55.93 o 
   2  -6  13      322.19      311.43     90.92 o 
   3  -6  13       62.41       59.82    124.00 o 
  -6  -5  13      329.07      279.80     39.25 o 
  -5  -5  13      113.58       99.15     41.55 o 
  -4  -5  13      394.06      452.81     68.90 o 
  -3  -5  13      217.57      205.42     43.86 o 
  -2  -5  13       31.50       11.57     24.99 o 
  -1  -5  13       22.91       19.61     32.61 o 
   0  -5  13       65.15       52.77     54.88 o 
   1  -5  13      156.48      158.33     34.68 o 
   2  -5  13      289.97      279.20     75.87 o 
   3  -5  13       20.08       26.30     47.66 o 
   4  -5  13      821.85      703.39    213.58 o 
   5  -5  13      140.08       78.16    192.44 o 
   6  -5  13      340.03      298.50     75.23 o 
  -8  -4  13       36.54       36.06     47.47 o 
  -7  -4  13      199.40      184.37     29.23 o 
  -6  -4  13      180.78      139.50     30.71 o 
  -5  -4  13       99.18       72.06     89.95 o 
  -4  -4  13      186.58      172.66     39.70 o 
  -3  -4  13      106.80      109.73     36.93 o 
  -2  -4  13      157.16      187.89     33.96 o 
  -1  -4  13       29.53       20.35     21.10 o 
   0  -4  13     1016.21     1084.77     63.22 o 
   1  -4  13      125.50      140.37     58.73 o 
   2  -4  13      444.82      426.58     62.18 o 
   3  -4  13      680.02      601.53     98.13 o 
   4  -4  13       19.12       13.62     40.54 o 
   5  -4  13      225.07      174.06    258.40 o 
   6  -4  13      105.42       77.43    186.95 o 
   7  -4  13       37.22       40.35     82.24 o 
  -8  -3  13      267.60      247.90     46.19 o 
  -7  -3  13       10.97        4.38     19.41 o 
  -6  -3  13      421.35      407.15     65.36 o 
  -5  -3  13       45.33       21.30     50.12 o 
  -4  -3  13      159.50      158.07     44.50 o 
  -3  -3  13      408.89      383.81     55.17 o 
  -2  -3  13       25.31       18.59     30.08 o 
  -1  -3  13      339.06      358.14     47.58 o 
   0  -3  13       75.36       61.16     43.01 o 
   1  -3  13      475.66      509.29     60.74 o 
   2  -3  13      486.49      500.75     53.59 o 
   3  -3  13      574.42      589.54     62.48 o 
   4  -3  13      666.15      654.20    113.70 o 
   5  -3  13       33.63       17.73     45.79 o 
   6  -3  13      725.25      661.70    130.14 o 
   7  -3  13      409.14      384.05     74.44 o 
   8  -3  13      200.90      162.16     84.29 o 
  -9  -2  13       99.82       74.16    145.51 o 
  -8  -2  13      288.35      296.26     63.17 o 
  -7  -2  13      214.27      201.35     36.02 o 
  -6  -2  13      104.82       89.52     47.32 o 
  -5  -2  13      562.84      541.34     71.55 o 
  -4  -2  13      343.80      320.58     57.49 o 
  -3  -2  13      195.14      183.18     30.39 o 
  -2  -2  13      691.91      753.92     97.33 o 
  -1  -2  13      151.09      143.18     35.31 o 
   0  -2  13      515.54      567.86     67.03 o 
   1  -2  13      334.25      327.22     56.81 o 
   2  -2  13      782.37      825.03     81.33 o 
   3  -2  13     1408.37     1417.52     86.51 o 
   4  -2  13       58.93       62.96    109.75 o 
   5  -2  13      730.85      683.58    123.63 o 
   6  -2  13      218.94      178.34    114.44 o 
   7  -2  13      437.58      358.86     83.05 o 
   8  -2  13      161.21      136.05    117.87 o 
  -9  -1  13       61.13       44.48     82.45 o 
  -8  -1  13      129.06      133.27     48.10 o 
  -7  -1  13       83.79       59.39    133.46 o 
  -6  -1  13      662.22      616.46     62.43 o 
  -5  -1  13       27.95       11.52     16.88 o 
  -4  -1  13       88.62       92.31     23.00 o 
  -3  -1  13      492.08      525.21     71.22 o 
  -2  -1  13      201.97      190.29     26.53 o 
  -1  -1  13      716.74      782.96     80.87 o 
   0  -1  13      287.19      278.42     47.17 o 
   1  -1  13     1226.84     1180.84    114.59 o 
   2  -1  13      236.87      260.95     84.61 o 
   3  -1  13      301.33      290.29     39.49 o 
   4  -1  13      502.41      483.58     73.81 o 
   5  -1  13       48.89       40.16     37.75 o 
   6  -1  13      663.84      625.55    150.68 o 
   7  -1  13      464.03      432.64     82.36 o 
   8  -1  13       39.53       34.86     53.91 o 
   9  -1  13      685.19      683.09     99.41 o 
 -10   0  13      222.30      167.60    122.45 o 
  -9   0  13        2.83       13.44     43.21 o 
  -8   0  13      125.63       82.44    147.52 o 
  -7   0  13      299.05      265.68     55.84 o 
  -6   0  13        3.01       -7.85     46.09 o 
  -5   0  13      771.58      799.95    108.65 o 
  -4   0  13       41.68       36.64     45.08 o 
  -3   0  13      135.85      133.63     25.02 o 
  -2   0  13      324.56      308.94     50.63 o 
  -1   0  13      453.27      415.54     49.40 o 
   0   0  13       61.60       71.99     85.97 o 
   1   0  13        5.16       14.33     18.38 o 
   2   0  13      537.79      578.47     76.89 o 
   3   0  13      755.89      772.79     84.91 o 
   4   0  13       74.73       48.64     52.95 o 
   5   0  13     1072.09      997.05    105.23 o 
   6   0  13      194.34      174.00     39.74 o 
   7   0  13      206.25      204.30     67.94 o 
   8   0  13      380.11      424.67     75.90 o 
   9   0  13        2.33        0.80     39.83 o 
  -9   1  13      125.61      101.69    136.38 o 
  -8   1  13      146.51      138.57    167.97 o 
  -7   1  13       83.12       71.46     75.99 o 
  -6   1  13      667.86      623.54     94.00 o 
  -5   1  13       18.34       23.43     55.61 o 
  -4   1  13      162.41      168.07    138.34 o 
  -3   1  13      431.30      427.21     69.87 o 
  -2   1  13      161.21      152.31     42.69 o 
  -1   1  13      702.58      718.28     95.72 o 
   0   1  13      347.43      324.50     62.62 o 
   1   1  13     1282.95     1325.02    160.67 o 
   2   1  13      223.88      221.83     40.27 o 
   3   1  13      245.60      285.56     47.28 o 
   4   1  13      614.18      590.86     61.47 o 
   5   1  13       47.42       51.50     45.46 o 
   6   1  13      610.08      647.23     73.33 o 
   7   1  13      512.30      527.97     63.47 o 
   8   1  13       13.35        9.17     47.36 o 
   9   1  13      687.28      792.14    113.03 o 
  -9   2  13       59.43       34.67    129.66 o 
  -8   2  13      237.78      224.73     47.42 o 
  -7   2  13      192.01      161.97     49.75 o 
  -6   2  13      111.61      104.01    106.97 o 
  -5   2  13      519.44      532.01    100.83 o 
  -4   2  13      425.75      428.28     91.84 o 
  -3   2  13      247.16      342.08     79.23 o 
  -2   2  13      550.85      540.41     60.80 o 
  -1   2  13      153.59      139.57     33.36 o 
   0   2  13      562.92      608.57     67.67 o 
   1   2  13      312.50      306.92     66.34 o 
   2   2  13      796.25      835.91     88.96 o 
   3   2  13     1337.58     1267.11    117.15 o 
   4   2  13       65.57       70.00     66.14 o 
   5   2  13      646.51      657.83     68.38 o 
   6   2  13      205.83      208.49     48.93 o 
   7   2  13      495.61      527.45     77.83 o 
   8   2  13       80.27       70.00    104.58 o 
  -8   3  13      412.84      390.51     90.27 o 
  -7   3  13       13.25        7.92     24.02 o 
  -6   3  13      376.97      377.82     80.39 o 
  -5   3  13       38.78       30.71     46.10 o 
  -4   3  13      216.53      197.76     59.39 o 
  -3   3  13      447.53      513.93    103.52 o 
  -2   3  13       10.64       34.72     84.00 o 
  -1   3  13      357.91      421.49    195.01 o 
   0   3  13      114.76      107.23     39.93 o 
   1   3  13      507.07      547.41     63.52 o 
   2   3  13      440.20      444.93     57.13 o 
   3   3  13      574.39      593.60     66.77 o 
   4   3  13      566.76      620.55     90.09 o 
   5   3  13       49.04       45.87     76.69 o 
   6   3  13      691.20      699.42     92.54 o 
   7   3  13      451.88      442.20     51.68 o 
   8   3  13      180.28      150.74     36.31 o 
  -8   4  13       61.83       57.89     76.79 o 
  -7   4  13      145.12      135.68     53.47 o 
  -6   4  13      186.80      143.39    169.45 o 
  -5   4  13      158.96      124.85    139.30 o 
  -4   4  13      187.21      160.10    179.67 o 
  -3   4  13       73.85       71.46    104.05 o 
  -2   4  13      137.46      172.07    154.87 o 
  -1   4  13       31.72       22.25     78.28 o 
   0   4  13     1076.51     1224.97    104.23 o 
   1   4  13       84.09      101.03     33.45 o 
   2   4  13      317.41      289.59     40.16 o 
   3   4  13      819.07      790.33     96.03 o 
   4   4  13       21.80       14.27     30.90 o 
   5   4  13      178.20      186.47     41.50 o 
   6   4  13       79.70       57.60     98.84 o 
   7   4  13       29.24       34.33     40.34 o 
  -6   5  13      299.52      267.12     78.24 o 
  -5   5  13       80.02       57.96     61.20 o 
  -4   5  13      366.57      394.05     88.43 o 
  -3   5  13      197.07      144.03    167.17 o 
  -1   5  13       89.28       80.24    172.21 o 
   0   5  13       90.53       62.08     92.44 o 
   1   5  13      138.49      143.13     55.20 o 
   2   5  13      294.33      272.34    161.99 o 
   3   5  13        6.88       29.95     80.04 o 
   4   5  13      887.63      861.48     73.70 o 
   5   5  13      127.95      109.13     43.55 o 
   6   5  13      361.31      329.26     50.45 o 
  -4   6  13      286.37      252.86    158.20 o 
  -3   6  13       69.28       51.09    120.52 o 
  -2   6  13       30.54       50.72    146.03 o 
  -1   6  13       83.33       73.37    117.15 o 
   0   6  13      430.59      469.28     86.68 o 
   1   6  13       42.91       24.84     85.29 o 
   2   6  13      294.02      271.10    224.12 o 
   3   6  13       28.12       22.57     76.48 o 
  -5  -5  14       90.84       62.02     98.66 o 
  -4  -5  14       51.97       39.77     82.54 o 
  -3  -5  14      132.05      131.82     43.24 o 
  -2  -5  14      161.55      179.94     33.87 o 
  -1  -5  14       89.33       43.59     68.88 o 
   0  -5  14      398.99      404.41     48.62 o 
   1  -5  14       68.83       40.64     72.92 o 
   2  -5  14      292.20      317.74     75.40 o 
   3  -5  14       28.98       29.96     49.65 o 
   4  -5  14      172.20      105.68    220.14 o 
  -6  -4  14      271.29      287.16     63.14 o 
  -5  -4  14       54.30       53.35     54.80 o 
  -4  -4  14      206.99      225.38     41.74 o 
  -3  -4  14      301.76      282.81     45.82 o 
  -2  -4  14      221.65      222.77     42.24 o 
  -1  -4  14      385.51      396.49     68.76 o 
   0  -4  14       22.03       13.27     23.70 o 
   1  -4  14      933.80      917.27     73.69 o 
   2  -4  14      297.94      261.64     71.95 o 
   3  -4  14      250.18      197.72     67.05 o 
   4  -4  14      500.57      445.62     68.18 o 
   5  -4  14       10.00       14.51     44.82 o 
  -7  -3  14      170.61      148.91     35.26 o 
  -6  -3  14       10.90       12.10     19.65 o 
  -5  -3  14      247.83      247.37     57.37 o 
  -4  -3  14       47.80       31.38     52.40 o 
  -3  -3  14      379.51      397.13     51.85 o 
  -2  -3  14      143.47      156.73     34.02 o 
  -1  -3  14       88.20       84.37     84.32 o 
   0  -3  14      573.66      525.45     66.03 o 
   1  -3  14       55.31       42.74     44.30 o 
   2  -3  14      137.32      140.05     41.14 o 
   3  -3  14      584.90      586.43     98.08 o 
   4  -3  14      196.96      167.03     77.04 o 
   5  -3  14      317.35      341.66     64.79 o 
   6  -3  14       71.90       53.43     92.92 o 
   7  -3  14       68.90       33.34     80.12 o 
  -8  -2  14      232.50      191.01     49.70 o 
  -7  -2  14      118.42       72.92    135.53 o 
  -6  -2  14      333.52      307.65     55.73 o 
  -5  -2  14      259.92      242.72     32.75 o 
  -4  -2  14      363.72      325.26     41.81 o 
  -3  -2  14       35.90       46.25     47.10 o 
  -2  -2  14      189.10      175.57     38.09 o 
  -1  -2  14      493.71      502.30     64.36 o 
   0  -2  14       81.99       68.01     56.88 o 
   1  -2  14      543.43      541.86     59.41 o 
   2  -2  14       48.76       70.99     78.91 o 
   3  -2  14      101.14       86.98     30.66 o 
   4  -2  14      491.47      520.94     66.22 o 
   5  -2  14       11.37        8.73     30.79 o 
   6  -2  14       48.84       47.32    122.74 o 
   7  -2  14      224.02      203.28     66.55 o 
  -8  -1  14      339.06      293.42     79.78 o 
  -7  -1  14       78.54       52.04     86.92 o 
  -6  -1  14       25.17       12.37     29.87 o 
  -5  -1  14      458.14      464.70     56.37 o 
  -4  -1  14       51.25       37.77     41.79 o 
  -3  -1  14      232.08      224.77     34.10 o 
  -2  -1  14      670.82      686.03     67.55 o 
  -1  -1  14      185.42      172.86     33.98 o 
   0  -1  14      704.14      676.54     73.50 o 
   1  -1  14      133.02      137.02     40.83 o 
   2  -1  14      473.47      491.28     66.30 o 
   3  -1  14      541.71      551.94     66.39 o 
   4  -1  14      217.36      245.86     39.71 o 
   5  -1  14      837.91      850.66     83.15 o 
   6  -1  14       25.52       36.61     63.85 o 
   7  -1  14      340.99      307.27    252.17 o 
   8  -1  14      399.14      425.88    101.79 o 
  -9   0  14       60.17       40.77    102.99 o 
  -8   0  14      380.49      408.33     95.26 o 
  -7   0  14       21.85       25.20     27.15 o 
  -6   0  14      907.34      897.54     97.01 o 
  -5   0  14       66.18       59.95     87.81 o 
  -4   0  14      376.41      334.51     43.88 o 
  -3   0  14       51.07       59.67     41.19 o 
  -2   0  14       84.41       85.59     49.59 o 
  -1   0  14      511.32      536.62     93.94 o 
   0   0  14       74.35       69.22     63.73 o 
   1   0  14      953.91     1010.99    106.08 o 
   2   0  14      140.96      141.68     33.13 o 
   3   0  14       83.90       67.86     46.84 o 
   4   0  14      510.34      544.94     80.96 o 
   5   0  14       66.53       54.37     62.33 o 
   6   0  14      248.46      239.80     44.80 o 
   7   0  14        7.55        9.31     42.90 o 
   8   0  14       94.47      130.05    171.13 o 
  -8   1  14      333.50      298.15     80.88 o 
  -7   1  14      106.96       63.16    112.48 o 
  -6   1  14       35.47       25.86     35.33 o 
  -5   1  14      378.97      449.86     91.50 o 
  -4   1  14       79.43       61.68    117.71 o 
  -3   1  14      281.95      303.92     59.42 o 
  -2   1  14      661.27      624.61     85.73 o 
  -1   1  14      239.22      226.39     33.80 o 
   0   1  14      688.64      678.55     67.79 o 
   1   1  14      135.10      115.72    105.15 o 
   2   1  14      523.69      505.17     58.41 o 
   3   1  14      470.05      486.15     71.22 o 
   4   1  14      183.57      192.11     36.91 o 
   5   1  14      871.14      913.70     65.65 o 
   6   1  14       29.88       39.31     40.38 o 
   7   1  14      376.76      384.23    103.16 o 
   8   1  14      380.28      441.32     93.55 o 
  -8   2  14      213.69      186.75    151.66 o 
  -7   2  14      116.56      105.30    146.57 o 
  -6   2  14      320.33      286.36     68.49 o 
  -5   2  14      250.42      217.76     73.17 o 
  -4   2  14      298.60      287.15     75.76 o 
  -3   2  14       52.02       58.73     84.18 o 
  -2   2  14      153.93      149.97    188.43 o 
  -1   2  14      466.26      490.57     54.54 o 
   0   2  14       83.53       76.89     90.41 o 
   1   2  14      487.86      514.60     56.88 o 
   2   2  14       54.75       56.93     79.85 o 
   3   2  14       71.30       60.92     62.11 o 
   4   2  14      550.78      571.25     71.89 o 
   5   2  14       14.85       16.46     23.61 o 
   6   2  14       97.00       83.58    130.37 o 
   7   2  14      219.00      210.77     51.54 o 
  -7   3  14      206.54      160.97    155.90 o 
  -6   3  14       16.50       20.03     39.26 o 
  -5   3  14      287.56      287.23    148.84 o 
  -4   3  14       35.21       33.26     54.79 o 
  -3   3  14      385.35      386.60    100.45 o 
  -2   3  14      138.90      187.00     67.82 o 
  -1   3  14      125.32      105.66    169.05 o 
   0   3  14      608.71      692.89    112.04 o 
   1   3  14       51.28       51.57     54.99 o 
   2   3  14       42.71       38.22     45.46 o 
   3   3  14      667.82      739.28     83.81 o 
   4   3  14      204.85      176.65     95.64 o 
   5   3  14      278.71      311.91     43.34 o 
   6   3  14       76.90       52.25     80.62 o 
   7   3  14       95.71       58.35     96.28 o 
  -6   4  14      179.60      188.64     61.67 o 
  -5   4  14       51.66       51.63     73.28 o 
  -4   4  14      190.08      217.07    140.32 o 
  -3   4  14      290.42      274.97    195.12 o 
  -2   4  14      244.70      306.66     82.45 o 
  -1   4  14      339.22      479.26    145.88 o 
   0   4  14       20.03       14.41     40.22 o 
   1   4  14     1079.56     1070.06     93.86 o 
   2   4  14      246.98      290.44     79.68 o 
   3   4  14      297.20      261.84     62.56 o 
   4   4  14      427.08      429.47     47.19 o 
   5   4  14        8.49        1.28     21.90 o 
   6   4  14      523.79      511.46    186.26 o 
  -5   5  14      132.74       85.70    152.93 o 
  -4   5  14       45.38       27.16     57.30 o 
  -3   5  14      161.95      175.64     99.51 o 
  -2   5  14      213.55      269.77     69.75 o 
  -1   5  14       98.87       58.01    104.73 o 
   0   5  14      418.12      445.93     82.59 o 
   1   5  14       79.69       56.86    113.54 o 
   2   5  14      363.56      435.08    116.67 o 
   4   5  14      200.10      177.15    179.25 o 
  -2  -5  15      105.02      104.45     42.40 o 
  -1  -5  15      131.87      150.78     31.26 o 
   0  -5  15       18.84       15.59     47.50 o 
   1  -5  15       68.70       39.78     82.33 o 
  -5  -4  15      347.24      328.31     49.68 o 
  -4  -4  15       30.30       17.88     34.67 o 
  -3  -4  15      327.63      317.08     60.92 o 
  -2  -4  15       34.17       29.41     50.04 o 
  -1  -4  15      238.31      249.43     46.09 o 
   0  -4  15      391.38      419.83     72.69 o 
   1  -4  15       68.45       86.11     28.77 o 
   2  -4  15      711.15      683.29    139.09 o 
   3  -4  15      311.18      303.20    204.09 o 
   4  -4  15      138.29       99.11    200.34 o 
  -6  -3  15       86.65       85.53     34.66 o 
  -5  -3  15      100.33       78.72     59.64 o 
  -4  -3  15      306.77      335.56     36.83 o 
  -3  -3  15       42.58       44.78     49.21 o 
  -2  -3  15      333.86      325.32     53.48 o 
  -1  -3  15      394.14      420.85     57.72 o 
   0  -3  15       13.10       19.32     22.50 o 
   1  -3  15     1153.97     1100.15     83.35 o 
   2  -3  15      181.57      201.33     49.38 o 
   3  -3  15      453.08      429.50     70.60 o 
   4  -3  15      165.82      116.26    230.96 o 
   5  -3  15       93.98       87.62    172.27 o 
  -7  -2  15      136.71      136.02     51.20 o 
  -6  -2  15       40.78       51.58    100.59 o 
  -5  -2  15      328.38      369.13     40.74 o 
  -4  -2  15       19.66        8.86     11.41 o 
  -3  -2  15      594.32      577.88     63.40 o 
  -2  -2  15      150.51      136.86     90.49 o 
  -1  -2  15      151.87      165.44     34.51 o 
   0  -2  15      394.35      439.74     53.79 o 
   1  -2  15       36.24       24.32     25.54 o 
   2  -2  15      678.40      699.50     73.24 o 
   3  -2  15      233.36      311.78     62.15 o 
   4  -2  15       81.39       64.05    119.77 o 
   5  -2  15      511.77      460.62    115.27 o 
   6  -2  15       90.37       71.56    190.85 o 
  -7  -1  15      482.47      475.20     98.45 o 
  -6  -1  15      159.21      197.04     51.43 o 
  -5  -1  15      298.25      280.25     73.62 o 
  -4  -1  15      256.50      237.99     34.97 o 
  -3  -1  15        7.04        7.05     10.57 o 
  -2  -1  15      462.44      402.80     50.62 o 
  -1  -1  15      269.21      258.27     39.20 o 
   0  -1  15       27.39       22.74     31.94 o 
   1  -1  15      467.42      487.79     59.43 o 
   2  -1  15       34.23       31.75     41.43 o 
   3  -1  15      627.23      719.85     81.13 o 
   4  -1  15      432.03      495.60     78.54 o 
   5  -1  15       12.29       12.06     51.02 o 
   6  -1  15      481.52      337.15    156.43 o 
  -7   0  15        3.96        9.41     42.17 o 
  -6   0  15       19.44       26.84     45.95 o 
  -5   0  15      165.75      172.85     69.21 o 
  -4   0  15        8.20        6.40     21.32 o 
  -3   0  15      421.80      433.91     89.49 o 
  -2   0  15      612.79      586.53     76.48 o 
  -1   0  15      912.42      892.72     95.17 o 
   0   0  15       61.16       69.93     92.45 o 
   1   0  15        1.54       12.75     33.54 o 
   2   0  15      797.05      756.06    119.78 o 
   3   0  15      228.16      222.69    102.25 o 
   4   0  15      241.83      230.34     46.76 o 
   5   0  15      218.47      230.80     42.80 o 
   6   0  15       24.31       24.18     62.69 o 
  -7   1  15      438.77      403.36     95.65 o 
  -6   1  15      241.84      213.54    190.44 o 
  -5   1  15      322.58      320.94     95.76 o 
  -4   1  15      257.66      278.14    182.03 o 
  -3   1  15       14.86       13.98     36.93 o 
  -2   1  15      419.44      397.29    184.64 o 
  -1   1  15      314.14      262.47     43.38 o 
   0   1  15       49.79       34.48     40.92 o 
   1   1  15      390.42      390.57     53.08 o 
   2   1  15       48.87       54.95     61.56 o 
   3   1  15      662.90      698.87     79.14 o 
   4   1  15      400.30      417.87     62.68 o 
   5   1  15       32.22       23.38     51.86 o 
   6   1  15      448.20      474.22     75.55 o 
  -7   2  15      120.19       87.49    131.21 o 
  -6   2  15       18.67       18.95     37.09 o 
  -5   2  15      306.65      343.29     67.07 o 
  -4   2  15       19.40       25.48     54.16 o 
  -3   2  15      557.97      507.54     85.07 o 
  -2   2  15      142.79      227.53     80.29 o 
  -1   2  15      128.57      148.75    218.72 o 
   0   2  15      467.74      505.87     56.72 o 
   1   2  15       31.43       23.30     34.01 o 
   2   2  15      610.37      550.50     68.08 o 
   3   2  15      249.58      301.20     67.68 o 
   4   2  15       96.95       98.84    108.41 o 
   5   2  15      518.27      507.00     78.51 o 
   6   2  15       81.17       69.38    105.43 o 
  -6   3  15       41.87       33.13     64.13 o 
  -5   3  15       93.95       98.78    113.88 o 
  -4   3  15      343.32      395.72     82.61 o 
  -3   3  15       48.96       46.58    101.49 o 
  -2   3  15      327.33      342.04     80.69 o 
  -1   3  15      408.04      524.22     98.49 o 
   0   3  15        2.98        3.79     37.04 o 
   1   3  15     1310.05     1335.95    122.57 o 
   2   3  15      167.80      165.93     45.26 o 
   3   3  15      423.79      423.05     56.66 o 
   4   3  15      147.19      141.87     48.58 o 
   5   3  15      132.29      119.63     67.72 o 
  -5   4  15      383.03      361.28    289.46 o 
  -4   4  15       33.02       15.87     49.48 o 
  -3   4  15      319.78      280.88    163.09 o 
  -1   4  15      220.95      215.86    118.07 o 
   0   4  15      311.56      372.30    106.83 o 
   1   4  15       65.27       74.09    164.60 o 
   2   4  15      487.22      501.47    103.40 o 
   3   4  15      362.89      444.43    110.57 o 
   4   4  15      141.64      124.34     56.50 o 
  -2   5  15      118.11      107.04    218.35 o 
  -1   5  15      145.84       88.56    240.76 o 
   0   5  15       23.69       22.54     48.75 o 
   1   5  15      146.63      127.93    242.12 o 
  -4  -3  16        3.74        4.45     11.94 o 
  -3  -3  16      165.71      127.58     41.72 o 
  -2  -3  16        5.91        7.34     20.61 o 
  -1  -3  16      331.18      285.42     48.30 o 
   0  -3  16        3.38        4.20     13.04 o 
   1  -3  16       96.54       83.52     59.65 o 
   2  -3  16      172.51      103.92    240.49 o 
   3  -3  16      101.29       65.93    143.84 o 
  -5  -2  16      153.20      139.03     42.05 o 
  -4  -2  16      334.35      317.08     53.69 o 
  -3  -2  16       43.15       23.57     36.70 o 
  -2  -2  16      299.72      275.78     41.55 o 
  -1  -2  16      202.86      213.32     37.86 o 
   0  -2  16      122.90      132.28     52.93 o 
   1  -2  16      540.98      557.70     53.66 o 
   2  -2  16        7.99       12.30     30.55 o 
   3  -2  16      400.40      352.57     88.18 o 
   4  -2  16      134.00      115.12     54.92 o 
  -6  -1  16      130.68       96.05    224.37 o 
  -5  -1  16      446.47      436.03     93.97 o 
  -4  -1  16       42.36       33.71     51.02 o 
  -3  -1  16      271.53      245.45     34.43 o 
  -2  -1  16      204.37      174.82     37.76 o 
  -1  -1  16      192.32      197.48     39.19 o 
   0  -1  16       89.34       74.03     79.72 o 
   1  -1  16      255.15      258.20     68.51 o 
   2  -1  16      357.97      356.22     47.36 o 
   3  -1  16       42.61       27.60     64.58 o 
   4  -1  16      201.80      193.80     63.00 o 
   5  -1  16       10.30        7.28     46.03 o 
  -6   0  16      336.95      357.38     60.71 o 
  -5   0  16       10.08        8.49     53.87 o 
  -4   0  16      577.49      554.86     75.19 o 
  -3   0  16        0.50        1.94     30.08 o 
  -2   0  16       42.24       52.54     81.25 o 
  -1   0  16      508.72      479.11     67.41 o 
   0   0  16      141.31      140.14     43.85 o 
   1   0  16      697.06      688.41    102.44 o 
   2   0  16       18.87       19.90     19.56 o 
   3   0  16      457.81      448.29     47.56 o 
   4   0  16      152.53      185.34     53.14 o 
   5   0  16       75.77       58.07    139.37 o 
  -6   1  16       88.93       59.85     87.54 o 
  -5   1  16      398.85      396.57     93.79 o 
  -4   1  16       35.60       29.03     54.64 o 
  -3   1  16      288.57      279.18     74.74 o 
  -2   1  16      184.68      135.25    211.50 o 
  -1   1  16      167.79      203.91     63.26 o 
   0   1  16      179.67      151.99     40.34 o 
   1   1  16      257.87      245.08     44.04 o 
   2   1  16      377.44      369.74     63.96 o 
   3   1  16       43.89       31.94     52.58 o 
   4   1  16      296.59      326.50     64.54 o 
   5   1  16       34.16       29.19     57.51 o 
  -5   2  16      167.78      122.64    189.88 o 
  -4   2  16      384.59      435.20    100.83 o 
  -3   2  16       40.72       33.68     62.06 o 
  -2   2  16      340.80      329.57     71.74 o 
  -1   2  16      156.56      241.40     68.09 o 
   0   2  16       85.89       81.19    148.50 o 
   1   2  16      481.36      574.90    115.42 o 
   2   2  16        4.90        4.46     28.55 o 
   3   2  16      368.52      346.46     77.85 o 
   4   2  16      120.17      120.79     46.82 o 
  -4   3  16        6.36       17.56     65.62 o 
  -3   3  16      179.63      149.01    179.54 o 
  -2   3  16        3.02        3.31     38.30 o 
  -1   3  16      451.67      432.19     98.13 o 
   0   3  16       12.28       10.16     32.92 o 
   1   3  16       74.23       82.16    158.55 o 
   2   3  16      170.78      168.93     54.18 o 
   3   3  16       85.36       56.84    139.18 o 
  -1  -2  17      251.98      254.79     37.59 o 
   0  -2  17       39.74       24.01     33.97 o 
  -3  -1  17      137.83      148.87    105.70 o 
  -2  -1  17      155.43      159.12     48.61 o 
  -1  -1  17       89.65       60.11    103.79 o 
   0  -1  17      551.80      544.74     79.87 o 
   1  -1  17      346.53      341.82     48.54 o 
   2  -1  17      216.46      256.12     42.31 o 
  -3   0  17      634.37      606.98     65.31 o 
  -2   0  17        0.36       30.49     76.23 o 
  -1   0  17      258.42      272.61     76.10 o 
   0   0  17       47.72       37.86     46.18 o 
   1   0  17       97.13       64.43     87.69 o 
   2   0  17      557.62      603.66     74.71 o 
  -3   1  17      128.69      106.79    221.55 o 
  -2   1  17      227.65      282.98     68.72 o 
  -1   1  17       92.59      129.80     52.82 o 
   0   1  17      525.21      621.24     76.65 o 
   1   1  17      333.73      333.87     47.65 o 
   2   1  17      241.99      252.10     46.82 o 
  -1   2  17      272.56      308.27     71.00 o 
   0   2  17       65.84       28.25     64.15 o 
                                                 
